# Supplementary material for: Targeting the bicarbonate transporter SLC4A4 overcomes immunosuppression and immunotherapy resistance in pancreatic cancer
Source: Nat Cancer. 2022 Dec 15;3(12):1464–83. doi: 10.1038/s43018-022-00470-2 (PMC9767871; doi:10.1038/s43018-022-00470-2)
Supplement: Source Data Fig. 1 — Statistical source data. [file 43018_2022_470_MOESM2_ESM.xlsx]

## Sheet: Fig. 1b
Source Data Fig. 1
Fig. 1b
Fractions
Gene	Fibroblast.cell	Endothelial.cell	Macrophage.cell	T.cell	Epithelial.cell	Mast.cell	B.cell	Islets.cell
SLC4A2	0.0475528	0.0531674	0.0332103	0.00807868	0.0870358	0.03125	0.0160183	0.151899
SLC4A3	0.0072088	0	0.00246002	0.000351247	0.00820232	0	0.00228833	0.0379747
SLC4A4	0.0322499	0.0486425	0.00369004	0.00667369	0.278423	0	0.00457666	0.0379747
SLC4A5	0.00177058	0.00169683	0.000615006	0.00210748	0.00205058	0	0	0.0126582
SLC4A7	0.0429999	0.0571267	0.0928659	0.061117	0.0489861	0.0234375	0.0343249	0.0379747
SLC4A8	0.00480587	0.00226244	0.0159902	0.00245873	0.0075188	0.0390625	0.00457666	0.0759494
SLC4A10	0	0.000565611	0.000615006	0.00491746	0	0	0	0.139241
SLC26A6	0.0112558	0.030543	0.0129151	0.00280998	0.0291638	0	0.00228833	0
SLC26A7	0.00113823	0.00169683	0	0	0.00182274	0.00390625	0	0
SLC26A9	0.00025294	0.00113122	0.00123001	0	0.0385054	0	0	0
SLC26A11	0.0180852	0.0322398	0.0202952	0.00737619	0.0109364	0	0.00228833	0.151899
Expression
Gene	Fibroblast.cell	Endothelial.cell	Macrophage.cell	T.cell	Epithelial.cell	Mast.cell	B.cell	Islets.cell
SLC4A2	0.0817579	0.0964195	0.0549903	0.019824	0.139918	0.0682252	0.0311566	0.157625
SLC4A3	0.010915	0	0.00495197	0.00079142	0.0129765	0	0.00347978	0.0284735
SLC4A4	0.0828682	0.119437	0.00929789	0.0192685	0.747235	0	0.00762022	0.0558283
SLC4A5	0.00300043	0.00262089	0.00172782	0.00635867	0.00418441	0	0	0.00959975
SLC4A7	0.0775521	0.103286	0.161566	0.158529	0.0802119	0.0578659	0.0760818	0.0299542
SLC4A8	0.00845862	0.00183477	0.0252082	0.00650885	0.0134567	0.0925777	0.00980778	0.0917119
SLC4A10	0	0.000959715	0.00088094	0.0137454	0	0	0	0.110289
SLC26A6	0.0190089	0.0586457	0.0231457	0.00721679	0.0458728	0	0.00494682	0
SLC26A7	0.00261043	0.00201731	0	0	0.00316567	0.0123696	0	0
SLC26A9	0.000753771	0.0032531	0.00164213	0	0.0570915	0	0	0
SLC26A11	0.0288336	0.05639	0.0342355	0.0184337	0.0179471	0	0.00492515	0.128914

## Sheet: Fig. 1d
Fig. 1d
Samples	SLC4A4_Expression	SLC4A4_Fraction
PAN005_PAN	2.11146	0.722222
PAN006	3.06512	0.882353
PAN008	2.60314	0.833333
PAN009	2.08912	0.85
PAN011	0	0
PAN015_PAN	2.89557	0.808219
PAN016	3.25721	1
PAN017	2.74498	0.893443
PAN018_PAN	1.45086	1
PAN021_T	1.34948	0.431208

## Sheet: Fig. 1e
Fig. 1e
sample	SLC4A4_Expression	sample_type	_primary_site
TCGA-IB-8126-01	15.39	Primary Tumor	Pancreas
TCGA-F2-6880-01	15.2	Primary Tumor	Pancreas
TCGA-IB-AAUM-01	14.47	Primary Tumor	Pancreas
TCGA-HZ-A49G-01	14.44	Primary Tumor	Pancreas
TCGA-IB-7649-01	14.39	Primary Tumor	Pancreas
TCGA-3A-A9IX-01	14.22	Primary Tumor	Pancreas
TCGA-HZ-8003-01	13.98	Primary Tumor	Pancreas
TCGA-HZ-8002-01	13.97	Primary Tumor	Pancreas
TCGA-IB-AAUW-01	13.96	Primary Tumor	Pancreas
TCGA-HV-A5A5-01	13.89	Primary Tumor	Pancreas
TCGA-FB-A4P6-01	13.88	Primary Tumor	Pancreas
TCGA-IB-7891-01	13.84	Primary Tumor	Pancreas
TCGA-LB-A9Q5-01	13.81	Primary Tumor	Pancreas
TCGA-IB-AAUT-01	13.76	Primary Tumor	Pancreas
TCGA-HZ-8317-01	13.73	Primary Tumor	Pancreas
TCGA-F2-7276-01	13.54	Primary Tumor	Pancreas
TCGA-2L-AAQI-01	13.51	Primary Tumor	Pancreas
TCGA-IB-A6UG-01	13.42	Primary Tumor	Pancreas
TCGA-2J-AAB4-01	13.34	Primary Tumor	Pancreas
TCGA-2J-AABK-01	13.34	Primary Tumor	Pancreas
TCGA-HZ-7924-01	13.32	Primary Tumor	Pancreas
TCGA-HZ-8638-01	13.32	Primary Tumor	Pancreas
TCGA-2J-AABR-01	13.31	Primary Tumor	Pancreas
TCGA-US-A774-01	13.27	Primary Tumor	Pancreas
TCGA-F2-7273-01	13.24	Primary Tumor	Pancreas
TCGA-HZ-7926-01	13.19	Primary Tumor	Pancreas
TCGA-HZ-7918-01	13.17	Primary Tumor	Pancreas
TCGA-IB-7652-01	13.17	Primary Tumor	Pancreas
TCGA-3A-A9I9-01	13.15	Primary Tumor	Pancreas
TCGA-FB-AAQ1-01	13.08	Primary Tumor	Pancreas
TCGA-H6-A45N-01	13.05	Primary Tumor	Pancreas
TCGA-2J-AABV-01	12.99	Primary Tumor	Pancreas
TCGA-3E-AAAY-01	12.91	Primary Tumor	Pancreas
TCGA-2J-AAB9-01	12.9	Primary Tumor	Pancreas
TCGA-FB-A78T-01	12.82	Primary Tumor	Pancreas
TCGA-S4-A8RP-01	12.77	Primary Tumor	Pancreas
TCGA-RB-AA9M-01	12.76	Primary Tumor	Pancreas
TCGA-FB-AAPU-01	12.75	Primary Tumor	Pancreas
TCGA-XN-A8T3-01	12.73	Primary Tumor	Pancreas
TCGA-F2-A44H-01	12.66	Primary Tumor	Pancreas
TCGA-IB-AAUN-01	12.62	Primary Tumor	Pancreas
TCGA-HV-AA8V-01	12.55	Primary Tumor	Pancreas
TCGA-S4-A8RM-01	12.45	Primary Tumor	Pancreas
TCGA-IB-7654-01	12.42	Primary Tumor	Pancreas
TCGA-RL-AAAS-01	12.38	Primary Tumor	Pancreas
TCGA-2J-AABH-01	12.33	Primary Tumor	Pancreas
TCGA-IB-AAUU-01	12.3	Primary Tumor	Pancreas
TCGA-HZ-8315-01	12.26	Primary Tumor	Pancreas
TCGA-IB-A6UF-01	12.25	Primary Tumor	Pancreas
TCGA-2J-AABF-01	12.24	Primary Tumor	Pancreas
TCGA-US-A779-01	12.23	Primary Tumor	Pancreas
TCGA-FB-AAPQ-01	12.18	Primary Tumor	Pancreas
TCGA-HZ-A4BK-01	12.18	Primary Tumor	Pancreas
TCGA-HZ-A49H-01	12.11	Primary Tumor	Pancreas
TCGA-HZ-7919-01	12.08	Primary Tumor	Pancreas
TCGA-LB-A8F3-01	12.06	Primary Tumor	Pancreas
TCGA-HV-A5A4-01	12.05	Primary Tumor	Pancreas
TCGA-HZ-A8P1-01	12.03	Primary Tumor	Pancreas
TCGA-HZ-A77O-01	12.02	Primary Tumor	Pancreas
TCGA-FB-AAPY-01	11.88	Primary Tumor	Pancreas
TCGA-2J-AAB1-01	11.86	Primary Tumor	Pancreas
TCGA-HZ-7923-01	11.84	Primary Tumor	Pancreas
TCGA-HZ-A77P-01	11.84	Primary Tumor	Pancreas
TCGA-H8-A6C1-01	11.82	Primary Tumor	Pancreas
TCGA-IB-7889-01	11.71	Primary Tumor	Pancreas
TCGA-3A-A9IH-01	11.69	Primary Tumor	Pancreas
TCGA-FB-A4P5-01	11.68	Primary Tumor	Pancreas
TCGA-FB-AAPZ-01	11.61	Primary Tumor	Pancreas
TCGA-F2-A7TX-01	11.6	Primary Tumor	Pancreas
TCGA-3A-A9I5-01	11.59	Primary Tumor	Pancreas
TCGA-US-A77G-01	11.57	Primary Tumor	Pancreas
TCGA-FB-AAQ3-01	11.53	Primary Tumor	Pancreas
TCGA-US-A77E-01	11.53	Primary Tumor	Pancreas
TCGA-HZ-A8P0-01	11.51	Primary Tumor	Pancreas
TCGA-IB-A5SP-01	11.45	Primary Tumor	Pancreas
TCGA-3A-A9IZ-01	11.42	Primary Tumor	Pancreas
TCGA-IB-7644-01	11.42	Primary Tumor	Pancreas
TCGA-IB-AAUQ-01	11.36	Primary Tumor	Pancreas
TCGA-HV-AA8X-01	11.34	Primary Tumor	Pancreas
TCGA-YY-A8LH-01	11.34	Primary Tumor	Pancreas
TCGA-IB-A7M4-01	11.33	Primary Tumor	Pancreas
TCGA-3A-A9I7-01	11.21	Primary Tumor	Pancreas
TCGA-HZ-A9TJ-01	11.21	Primary Tumor	Pancreas
TCGA-2J-AABE-01	11.19	Primary Tumor	Pancreas
TCGA-YB-A89D-01	11.19	Primary Tumor	Pancreas
TCGA-3A-A9IU-01	11.15	Primary Tumor	Pancreas
TCGA-IB-A5SO-01	11.14	Primary Tumor	Pancreas
TCGA-2L-AAQL-01	11.12	Primary Tumor	Pancreas
TCGA-HZ-7920-01	11.09	Primary Tumor	Pancreas
TCGA-FB-A545-01	11.05	Primary Tumor	Pancreas
TCGA-IB-7886-01	11.05	Primary Tumor	Pancreas
TCGA-3A-A9IL-01	11.04	Primary Tumor	Pancreas
TCGA-IB-7645-01	11.04	Primary Tumor	Pancreas
TCGA-3A-A9IB-01	10.95	Primary Tumor	Pancreas
TCGA-XD-AAUG-01	10.95	Primary Tumor	Pancreas
TCGA-IB-7888-01	10.86	Primary Tumor	Pancreas
TCGA-Q3-AA2A-01	10.85	Primary Tumor	Pancreas
TCGA-US-A77J-01	10.84	Primary Tumor	Pancreas
TCGA-XD-AAUI-01	10.84	Primary Tumor	Pancreas
TCGA-S4-A8RO-01	10.77	Primary Tumor	Pancreas
TCGA-FB-AAPS-01	10.73	Primary Tumor	Pancreas
TCGA-F2-6879-01	10.72	Primary Tumor	Pancreas
TCGA-IB-8127-01	10.69	Primary Tumor	Pancreas
TCGA-H6-8124-01	10.67	Primary Tumor	Pancreas
TCGA-FB-A7DR-01	10.65	Primary Tumor	Pancreas
TCGA-XD-AAUL-01	10.61	Primary Tumor	Pancreas
TCGA-HZ-7922-01	10.56	Primary Tumor	Pancreas
TCGA-HZ-8636-01	10.54	Primary Tumor	Pancreas
TCGA-IB-A7LX-01	10.51	Primary Tumor	Pancreas
TCGA-IB-7651-01	10.5	Primary Tumor	Pancreas
TCGA-IB-7887-01	10.4	Primary Tumor	Pancreas
TCGA-F2-A8YN-01	10.36	Primary Tumor	Pancreas
TCGA-XN-A8T5-01	10.3	Primary Tumor	Pancreas
TCGA-3E-AAAZ-01	10.25	Primary Tumor	Pancreas
TCGA-IB-AAUO-01	10.25	Primary Tumor	Pancreas
TCGA-HZ-A49I-01	10.19	Primary Tumor	Pancreas
TCGA-RB-A7B8-01	10.19	Primary Tumor	Pancreas
TCGA-IB-7897-01	10.17	Primary Tumor	Pancreas
TCGA-IB-AAUS-01	10.13	Primary Tumor	Pancreas
TCGA-IB-7885-01	10.12	Primary Tumor	Pancreas
TCGA-IB-AAUV-01	10.11	Primary Tumor	Pancreas
TCGA-IB-7647-01	10.1	Primary Tumor	Pancreas
TCGA-2L-AAQA-01	10.01	Primary Tumor	Pancreas
TCGA-3A-A9IO-01	9.994	Primary Tumor	Pancreas
TCGA-FB-AAPP-01	9.913	Primary Tumor	Pancreas
TCGA-FB-AAQ0-01	9.899	Primary Tumor	Pancreas
TCGA-HV-A5A6-01	9.877	Primary Tumor	Pancreas
TCGA-F2-A44G-01	9.809	Primary Tumor	Pancreas
TCGA-2L-AAQJ-01	9.744	Primary Tumor	Pancreas
TCGA-HZ-8519-01	9.733	Primary Tumor	Pancreas
TCGA-2J-AABO-01	9.681	Primary Tumor	Pancreas
TCGA-IB-7893-01	9.597	Primary Tumor	Pancreas
TCGA-FB-AAQ6-01	9.59	Primary Tumor	Pancreas
TCGA-PZ-A5RE-01	9.533	Primary Tumor	Pancreas
TCGA-3A-A9IC-01	9.462	Primary Tumor	Pancreas
TCGA-HV-A5A3-01	9.437	Primary Tumor	Pancreas
TCGA-IB-AAUP-01	9.355	Primary Tumor	Pancreas
TCGA-LB-A7SX-01	9.351	Primary Tumor	Pancreas
TCGA-3A-A9IJ-01	9.333	Primary Tumor	Pancreas
TCGA-OE-A75W-01	9.295	Primary Tumor	Pancreas
TCGA-HZ-A4BH-01	9.259	Primary Tumor	Pancreas
TCGA-IB-A5SQ-01	9.072	Primary Tumor	Pancreas
TCGA-HZ-8637-01	9.069	Primary Tumor	Pancreas
TCGA-2J-AABT-01	9.064	Primary Tumor	Pancreas
TCGA-HZ-8001-01	9.054	Primary Tumor	Pancreas
TCGA-HZ-7289-01	9.044	Primary Tumor	Pancreas
TCGA-3A-A9J0-01	8.899	Primary Tumor	Pancreas
TCGA-XD-AAUH-01	8.63	Primary Tumor	Pancreas
TCGA-HV-A7OP-01	8.542	Primary Tumor	Pancreas
TCGA-2L-AAQE-01	8.392	Primary Tumor	Pancreas
TCGA-3A-A9IV-01	8.371	Primary Tumor	Pancreas
TCGA-2J-AAB8-01	8.242	Primary Tumor	Pancreas
TCGA-IB-7890-01	8.198	Primary Tumor	Pancreas
TCGA-HV-A7OL-01	8.174	Primary Tumor	Pancreas
TCGA-HZ-A77Q-01	8.148	Primary Tumor	Pancreas
TCGA-2J-AABA-01	8.144	Primary Tumor	Pancreas
TCGA-3A-A9IN-01	8.062	Primary Tumor	Pancreas
TCGA-IB-AAUR-01	7.851	Primary Tumor	Pancreas
TCGA-US-A776-01	7.43	Primary Tumor	Pancreas
TCGA-IB-A5SS-01	7.248	Primary Tumor	Pancreas
TCGA-2J-AABU-01	7.17	Primary Tumor	Pancreas
TCGA-M8-A5N4-01	6.871	Primary Tumor	Pancreas
TCGA-IB-A5ST-01	6.812	Primary Tumor	Pancreas
TCGA-L1-A7W4-01	6.803	Primary Tumor	Pancreas
TCGA-2L-AAQM-01	6.728	Primary Tumor	Pancreas
TCGA-2J-AAB6-01	6.641	Primary Tumor	Pancreas
TCGA-IB-7646-01	6.414	Primary Tumor	Pancreas
TCGA-Q3-A5QY-01	6.317	Primary Tumor	Pancreas
TCGA-HZ-7925-01	6.23	Primary Tumor	Pancreas
TCGA-FB-A5VM-01	6.06	Primary Tumor	Pancreas
TCGA-2J-AABI-01	6.011	Primary Tumor	Pancreas
TCGA-Z5-AAPL-01	5.967	Primary Tumor	Pancreas
TCGA-YH-A8SY-01	5.85	Primary Tumor	Pancreas
TCGA-FB-AAQ2-01	5.498	Primary Tumor	Pancreas
TCGA-2J-AABP-01	5.3	Primary Tumor	Pancreas
TCGA-3A-A9IS-01	4.797	Primary Tumor	Pancreas
TCGA-3A-A9IR-01	3.78	Primary Tumor	Pancreas
TCGA-HZ-8005-01	3.201	Primary Tumor	Pancreas
TCGA-H6-8124-11	13.81	Solid Tissue Normal	Pancreas
TCGA-HV-A5A3-11	13.24	Solid Tissue Normal	Pancreas
TCGA-YB-A89D-11	10.86	Solid Tissue Normal	Pancreas
TCGA-H6-A45N-11	6.369	Solid Tissue Normal	Pancreas
