# Supplementary material for: Targeting the bicarbonate transporter SLC4A4 overcomes immunosuppression and immunotherapy resistance in pancreatic cancer
Source: Nat Cancer. 2022 Dec 15;3(12):1464–83. doi: 10.1038/s43018-022-00470-2 (PMC9767871; doi:10.1038/s43018-022-00470-2)
Supplement: Source Data Fig. 2 — Statistical source data. [file 43018_2022_470_MOESM3_ESM.xlsx]

## Sheet: Fig. 2a
Source Data Fig. 2
Fig. 2a		Tumor growth (Panc02 subcutaneous)
Representative experiment
	Day after injection	sgNT															sgSlc4a4
	5	65.42	100.48	38.77	41.61	33.49	41.67	14.13	14.13	97.67	91.91	33.49	41.34	14.13	14.13	42.99	0	102.49	93.55	0	70.65	119.63	44.31	72.48	53.15	14.13	94.77
	7	131.88	186.52	54.33	57.88	52.94	71.96	56.58	68.96	213.61	79.13	88.98	94.2	51.29	41.87	121.15	0	133.81	98.62	48.93	128.24	228.69	77.91	137.04	137.19	54.33	195.33
	10	147.13	221.11	67.05	43.21	67.52	90.57	91.98	97.11	266	110.82	91.91	78.61	62.01	52.9	109.9	0	96.46	187.2	0	117.95	159.94	91.91	134.6	93.4	55.11	202.34
	11	250.81	306.15	99.06	69.34	78.5	152.99	94.2	126.42	241.82	113.93	91.58	82.8	101.1	39.4	131.82	0	55.6	150.88	32.64	103.39	150.05	102.11	158.3	84.91	89.15	208.9
	13	250.81	302.44	113.19	79.81	77.36	200.02	158.26	196.4	321.54	203.27	132.04	97.01	109.23	56.1	164.93	0	36.97	157.4	28.72	71.96	155.78	53.22	212.89	82.41	44.31	368.93
	14	324.95	359.93	108.78	157.5	99.06	214.67	186.52	152.6	326.75	225.66	131.29	90.8	114.45	69.67	138.68	0	32.24	141.3	28.72	71.96	181.49	69.11	249.25	96.83	60.11	356.64
	17	406.24	443.38	168.25	227.96	323.74	265.87	235.79	237.08	600.12	265.76	203.56	111.21	170.23	64.64	180.66	0	30.23	264.94	22.8	111.13	318.19	75.88	362.45	124.34	73.55	381.51
	19	457.16	539.13	185.08	287.25	380.27	274.7	288.7	241.12	567	315.26	288.65	169.56	205.63	63.38	193.1	33.49	28.85	300.98	32.24	119.71	334.53	113.04	413.37	150.46	75.88	434.67
	21	567.95	474.41	282.15	382.16	217.97	299.29	270.02	282.08	579.6	322.54	352.48	137.86	261.56	66.47	187.09	72.01	26.01	285.46	54.91	155.78	337.81	184.63	388.19	140.59	76.87	448.69
	23	843.35	567.16	1040.46	500.53	433.5	355.41	559.6	301.2	732.87	609.81	479.95	504.96	397.01	91.58	234.71	134.31	41.87	446.85	60.11	140.21	418.02	203.47	500.57	150.46	283.08	421.48
	25	814.02	632.22	1124.68	594.21	703.54	343.36	538.71	468.68	694.01	713	801.16	673.5	356.6	156.13	270.19	193.98	46.05	439	54.71	159.37	425.53	215.4	588.41	154.78	271.49	434.53
	27	1048.9	606.94	1897.61	707.82	726.99	344.85	596.07	826.35	943.84	749.25	1015.27	748.37	465.07	219.77	392.96	296.42	45.22	562.06	91.91	320.85	494.79	259.96	653.39	381.51	393.73	487.24
	30	1582.22	744.03	2089.42	760.09	1111.64	445.8	805.93	1188.68	1070.11	1739.92	1088.53	932.19	608.12	333.94	386.22	327.5	71.96	634.14	88.44	356.19	466.29	288.55	696.93	308.14	529.9	519.54
Independent experiment
	Day after injection	sgNT													sgSlc4a4
	12	305.6	50.3	216.8	191.9	70.4									268.8	203.4	193.3	140.2	132.3	62.9
	15	408.27	33.49	180.83	233.31	77.28	329.8	290.4	263.1	254.4	253.9	216.6	191.3	161.5	277.88	241.69	292.92	172.46	275.24	82.97	107.31	176.04	326.46	348.61	187.03	105.28
	17	627.8	38.52	356.65	272.3	101.6	319.15	393.51	265.33	305.9	285.55	214.21	290.29	263.12	312.35	311.22	294.77	161.6	330.17	76.23	101.92	250.69	278.88	493.25	222.31	174.48
	19	709.06	33.49	361.09	396.11	207.55	465.43	708.72	516.97	351.89	403.37	279.51	343.87	209.22	325.56	465.02	426.02	235.44	480.2	93.09	113.83	278.6	418.9	487.15	363.54	212.01
	21	764.97	473.73	421.08	490.79	284.67	797.7	848.86	766.18	419.7	504.73	311.99	453.94	269	403.91	425.37	490.74	242.07	578.58	136.76	205.63	438.3	666.79	522.76	359.01	589.12
	24	1193.19	681.33	635.4	607.07	699.56	1027.13	1038.56	774.53	826.85	843.94	473.93	659.4	314.59	572.38	422.35	732.87	315.51	689.65	201.56	188.4	441.32	531.54	708.72	414.9	661.23
	26	1202.77	713.21	700.87	694.94	755.08	1067.4	1472.56	1024.32	902.72	1108.6	508.17	738.61	477.59	595.75	513.28	802	372.96	741.16	212.07	271.82	580.59	517.16	799.98	462.48	628.99
	28	1146.15	949.54	892.62	793.82	1018.03	1384.51	1964.49	1122.18	1093.53	1190.43	930.85	708.72	593.46	731.82	626.55	1066.72	456.59	796.23	293.83	362.45	604.97	465.07	913	606.05	703.65
	30	1363.88	1047.5	1014.2	952.17	1267.48	1738.81	2067.33	1205.76	1474.78	1394.16	949.85	927.19	607.9	742.31	823.83	1058.5	532.48	759.79	347.11	334.93	788.75	435.41	1027.02	578.51	826.87

## Sheet: Fig. 2b
Fig. 2b	Tumor weight (Panc02 subcutaneous)
Representative experiment
		sgNT	sgSlc4a4
		1.98	0.37
		1.01	0.1
		3.1	1.01
		1.14	0.19
		1.37	1.75
		0.65	1
		1.38	0.31
		1.63	0.71
		1.15	0.33
		2.2	0.87
		2.12	0.69
		1.72
		2
		0.97
		0.54
Independent experiment
		sgNT	sgSlc4a4
		2.42	1.04
		1.11	0.7
		1.83	0.57
		1.7	0.98
		1.65	1.24
		1.8	0.25
		1.92	0.85
		1.35	1.3
		1.16	0.64
		1.67	1.2
		0.7
		1.27
		0.7

## Sheet: Fig. 2c
Fig. 2c	Tumor weight (Panc02 orthotopic)
Representative experiment
		sgNT	sgSlc4a4
		0.65	0.65
		1.15	0.39
		0.45	0.1
		0.93	0.33
		1.13	0.71
		1.15	0.43
Independent experiment
		sgNT	sgSlc4a4
		0.2	0.19
		0.4	0.36
		0.76	0.04
		0.4	0.09
		0.21	0.14
		0.4	0.14
		0.15	0.08

## Sheet: Fig. 2d
Fig. 2d	Metastatic mesentric lymph nodes (Panc02 orthotopic)
		sgNT	sgSlc4a4
		20	5
		41	4
		21	10
		15	7
		27	19
		19	9

## Sheet: Fig. 2e
Fig. 2e
		Tumor growth (Panc02)
		Day after injection	sgNT									sgSlc4a4 2nd gRNA
		7	154.49	132.13	120.28	117.75	134.29	68.66	117.75	205.17	62.83	46.16	256.43	153.03	174.48	92.48	121.68	256.94	83.05
		9	104.67	129.36	180.86	177.1	150.39	111.21	122.98	188.4	127.36	57.31	274.07	134.43	192.92	95.38	79.48	318.4	109.9
		11	186.61	137.34	218.9	278.88	302.49	165.79	152.6	188.4	250.76	96.46	269.26	158.44	300.91	108.52	179.07	418.75	116.44
		14	211.23	256.43	401.92	362.73	413.91	222.63	158.71	243.22	267.95	142.48	445.75	207.24	295.71	131.6	306.77	450.66	173.33
		18	232.56	356.19	260.33	337.1	487.95	267.95	234.86	213.37	202.38	173.33	526.85	142.24	134.81	268.75	152.6	216.73	114.34
		21	371.88	453.9	465.37	674.83	691.46	385.52	233.31	452.4	472.99	262.29	554.62	153.2	134.28	310.8	223.35	440.22	133.19
		24	667.39	567.29	581.68	724.21	739.87	463.01	220.61	559.62	581.44	195.56	555.47	196.82	214.36	213.17	267.95	430.03	149.79
		26	677.34	593.32	862.17	999.37	976.11	534.43	275.01	676.34	616.28	303.97	894.15	289.76	206.42	248.69	277	612.16	205.36
		29	802.92	992.49	803.42	1058.43	1056.58	668.91	379.4	856.25	871.28	416.66	804.45	264.06	485.78	353.88	462.55	643.71	235.12
		31	1061.55	823.2	736.13	1100.94	948.91	759.95	461.67	791.28	917.44	568.03	918.68	301.44	585.41	373.74	468.21	565.54	250.46

## Sheet: Fig. 2f
Fig. 2f	Tumor weight (Panc02 subcutaneous)
		sgNT	sgSlc4a4 2nd gRNA
		2.11	1.2
		0.96	1.7
		1.36	0.86
		2.13	0.37
		2.23	0.46
		1.43	0.58
		0.52	1.2
		1.55	1.03
		1.52	0.45

## Sheet: Fig. 2g
Fig. 2g	Tumor weight (KPC#1 orthotopic)
Representative experiment
		sgNT	sgSlc4a4
		0.37	0.11
		0.68	0.02
		0.56	0.07
		0.6	0.07
		0.51	0.1
		0.64	0.04
		0.9	0.08
		1.34	0.04
		1.24	0.08
Independent experiment
		sgNT	sgSlc4a4
		0.3	0.18
		0.13	0.11
		0.16	0.1
		0.42	0.11
		0.52	0.12
		0.11	0.08
		0.6	0.06
		0.15

## Sheet: Fig. 2h
Fig. 2h	Metastatic mesenteric lymph nodes (KPC#1 orthotopic)
		sgNT	sgSlc4a4
		4	0
		3	1
		3	1
		5	2
		6	2
		3	1
		9	0
		5	0
		3	1

## Sheet: Fig. 2k
Fig. 2k		Body weight (KPC#1)
		Day after injection	sgNT									sgSlc4a4
		5	23.7	23.3	23	22.7	22.7	19.4	21.1	20.8	22.5	24.7	23.7	23.3	22.8	22.4	22.1	22.1	20.7	19.5
		7	24	23.7	23.5	23.3	22.6	19.5	21.9	21.1	23.3	25.2	23.5	23.6	22.8	23.2	22.6	21.9	21	20
		9	24.1	23.3	23.5	22.7	22.6	20	22	21.2	22.9	25.3	23.9	24	23.2	23.5	22.8	22.1	21.2	19.8
		12	23.8	23.6	20.9	22.4	22.3	19.2	21	20.3	20.2	24.9	23.8	24.6	23.9	23.1	22.7	22.7	21.7	20.2
		14	22.7	21.7	18.8	21.5	22.5	17.7	19.3	19.7	20.1	25.2	23.5	24.2	23.5	23.3	22.6	22.5	21.4	20.8
		16	21.4	20.4	17.6	21.8	21.2	17.9	20	20.2	20.7	24.6	24	25	24.1	22.1	22.5	22.5	21.4	20.6

## Sheet: Fig. 2l
Fig. 2l	Liver metastatic nodules (KPC#1)
		sgNT	sgSlc4a4
		11	2
		20	6
		12	3
		5	7
		17	4
		2	6
		18

[truncated: 3 more sheets: Fig. 2n, Fig. 2p, Fig. 2q]
