# Supplementary material for: Targeting the bicarbonate transporter SLC4A4 overcomes immunosuppression and immunotherapy resistance in pancreatic cancer
Source: Nat Cancer. 2022 Dec 15;3(12):1464–83. doi: 10.1038/s43018-022-00470-2 (PMC9767871; doi:10.1038/s43018-022-00470-2)
Supplement: Source Data Fig. 3 — Statistical source data. [file 43018_2022_470_MOESM4_ESM.xlsx]

## Sheet: Fig. 3a
Source Data Fig. 3
Fig. 3a	Tumor weight (KPC#1 orthotopic)
		sgNT		sgSlc4a4
		DMSO	DIDS	DMSO	DIDS
		0.43	0.21	0.11	0.07
		0.54	0.35	0.11	0.03
		0.51	0.6	0.07	0.1
		0.53	0.34	0.03	0.13
		0.24	0.32	0.08	0.15
		0.86	0.34	0.06	0.08
		1	0.43	0.09	0.27
		1.41	0.49	0.04	0.07
		0.49	0.24		0.05
		0.35	0.39
		0.69	0.34
		0.42	0.29
		0.55	0.35
		0.2	0.29
			0.74
			0.23

## Sheet: Fig. 3b
Fig. 3b	Metastatic mesentric lymph nodes (KPC#1 orthotopic)
		sgNT		sgSlc4a4
		DMSO	DIDS	DMSO	DIDS
		7	6	4	2
		10	2	2	1
		4	8	2	0
		6	0	1	5
		5	4	2	2
		2	3	2	4
		9	4	3	0
		4.62	3	0	0
		4.62	2		2
		10.78	1.54
		4.62	0
		1.54	4.62
		7.7	0
		4.62	7.7
			3.08
			1.54

## Sheet: Fig. 3c
Fig. 3c
	Proliferation rate
		Panc02		KPC#1
		sgNT	sgSlc4a4	sgNT	sgSlc4a4
		377.3	410.9	236.9	231
		280.9	262	228.5	428
		436	498.9	218	293
		582.8	524.1	205.4	310
		249.5	603.7	123.7	235
		475.8	251.5	274.6	191
			867.8	134.2	195
				300

## Sheet: Fig. 3h
Fig. 3h	Apoptotic rate
		Panc02		KPC#1
		sgNT	sgSlc4a4	sgNT	sgSlc4a4
		0.75	10.42	17.57	13.49
		1.19	14.39	4.44	34.56
		1.67	3.49	5.33	41.52
		1.92	0.48	1.04	6.68
		8.26	9.11	8.76	27.21
		2.57	7.94	7.37	26.28
			8.2	6.41	28.79
				5.28	15.29

## Sheet: Fig. 3i
Fig. 3i
		Tumor growth (Panc02 in nude)
		Day after injection	sgNT								sgSlc4a4
		3	4.2	4.2	4.2	4.2	4.2	23.8	4.2	4.2	4.2	36.6	4.2	4.2	4.2	4.2	4.2	4.2
		6	54.6	73.7	51.2	19.3	13.3	137.7	41.2	72.8	13.3	60.5	104.8	41.3	4.2	34.5	41.9	89.3
		8	66.9	90.3	84	74.6	67	169.2	123.9	105.2	56.3	83.6	229.8	150.7	4.2	79.7	46.9	194.8
		10	92.4	222.8	96	156	125.9	379.3	164.7	258	101.7	174.8	308.2	147.2	4.2	158	97.4	499.1
		13	338.1	297.7	290.7	186.3	232.9	978.4	377.6	478.3	248.9	300.2	647.6	303.7	119.8	230.6	273.1	864.1
		15	432.7	313.1	649.2	448.3	461.7	1239.2	594	765.9	617.6	727.8	1055.9	1010.2	204.4	684.7	324.6	1109.9

## Sheet: Fig. 3j
Fig. 3j	Tumor weight ( in nude)
		Panc02		KPC#1
		sgNT	sgSlc4a4	sgNT	sgSlc4a4
		0.87	1.07	0.73	1.24
		0.6	0.85	0.65	0.41
		1	1.2	1.05	0.7
		0.56	0.96	0.83	0.83
		0.85	0.67	0.49	0.41
		1.4	1.13	0.84	0.63
		1.2	1.6	0.73	0.68
		1.05			0.74
