# Supplementary material for: Targeting the bicarbonate transporter SLC4A4 overcomes immunosuppression and immunotherapy resistance in pancreatic cancer
Source: Nat Cancer. 2022 Dec 15;3(12):1464–83. doi: 10.1038/s43018-022-00470-2 (PMC9767871; doi:10.1038/s43018-022-00470-2)
Supplement: Source Data Fig. 4 — Statistical source data. [file 43018_2022_470_MOESM5_ESM.xlsx]

## Sheet: Fig. 4a
Source Data Fig. 4
Fig. 4a		Bicarbonate uptake
		Panc02		KPC#1
		sgNT	sgSlc4a4	sgNT	sgSlc4a4
		22.538	21.839	35.5186	15.2291
		27.0083	21.839	37.1765	19.9492
		33.3413	19.4316	30.4469	14.7838
		27.1466	14.0924	34.9913	19.5755
		21.3553	16.5433	17.2684	19.8031

## Sheet: Fig. 4b
Fig. 4b		Intracellular pH (in vitro)
		Panc02		KPC#1
		sgNT	sgSlc4a4	sgNT	sgSlc4a4
		7.14	7.24	7.24	6.87
		7.15	7.28	7.05	7.02
		7.58	6.65	7.22	6.88
		7.45	6.84	7.25	6.92
		7.55	7.08	7.36	6.99
		6.98	7.12	6.98	6.65
		7.45	7.06	7.45	6.84
		6.98		6.98	7.08
		7.12		7.12	7.12
		7.29		7.29	7.06
		7.04		7.04
		7.18		7.18
		7.56		7.56

## Sheet: Fig. 4c
Fig. 4c		Extracellular pH (in vitro)
		Panc02		KPC#1
		sgNT	sgSlc4a4	sgNT	sgSlc4a4
		6.83	7.08	7.43	7.43
		6.85	7.14	7.46	7.43
		6.87	7.14	7.49	7.46
		6.89	7.1	7.53	7.46
		6.89	7.12	7.56	7.46
		6.93	7.13	7.24	7.47
		7.43	7.11	7.27	7.46
		7.2	6.67	7.24	7.41
		7.27	7.11	7.24	7.44
		6.86	6.87	7.24	7.44
		7.2	7.1	7.39	7.41
		7.3	7.82	7.22	7.45
		7.33	7.74	7.29	7.52
		7.3	7.76	7.42	7.52
		7.28	7.82	7.42	7.69
		7.31	7.79
		7.34	7.8

## Sheet: Fig. 4d
Fig. 4d		Glucose-dependent ECAR
		Panc02		KPC#1
		sgNT	sgSlc4a4	sgNT	sgSlc4a4
		87.935	70.7973	120.663	80.4426
		125.039	74.8415	133.214	78.345
		105.863	87.1212	136.289	95.4668
		112.62	82.9234	131.9	96.3776
		101.534	76.3459	130.84	79.3292
		129.213	71.0296	148.965	92.3514
		95.6078	75.9195	109.593	86.5206
		127.684	89.6427	129.701	79.874
		137.952	74.6983	138.625	100.317
		114.325	90.4155	106.447	89.4757
		96.7046	61.3576	102.649	76.4641
				104.212	95.5375
				113.919	92.9072
				124.221	73.9696
				97.3843	82.4339
				105.977	100.699
				117.659	87.0766
				86.3692	91.2173
				103.434	87.5102
				97.8052	115.424
				106.619	82.4154
				78.4017	67.9965
					107.765
					104.622

## Sheet: Fig. 4e
Fig. 4e		Glycolysis
		Panc02		KPC#1
		sgNT	sgSlc4a4	sgNT	sgSlc4a4
		525324	312585	776460	353506
		491887	413280	464888	314843
		501324	319095	494886	317028
		425145	246201	482096	346324
		435805	255628

## Sheet: Fig. 4f
Fig. 4f		Intracellular lactate (in vitro)
		Panc02		KPC#1
		sgNT	sgSlc4a4	sgNT	sgSlc4a4
		1.00518	0.417884	0.986577	0.751678
		0.801582	0.537012	1.1745	0.798658
		1.19324	0.505186	0.657718	0.516779
		1.20104	0.848336	1.1745	0.516779
		0.798798	0.604491	1.08054	0.892617
		1.00016	0.474957	1.03356	0.798658
		1.76166	0.621762	0.892617	0.704698
		0.524468
		0.713875

## Sheet: Fig. 4g
Fig. 4g		Extracellular lactate (in vitro)
		Panc02		KPC#1
		sgNT	sgSlc4a4	sgNT	sgSlc4a4
		0.927739	0.622648	0.9375	0.825
		0.86362	0.668051	1.2375	0.825
		1.20864	0.570876	0.825	0.7875
		1.03144	0.526191	0.975	0.7875
		0.683891	1.01768	0.9375	0.825
		1.28466	0.719057	1.0875	0.825
		1.48134	0.925344		0.6375
		0.605108
		0.913556

## Sheet: Fig. 4h
Fig. 4h		Lactate production (Panc02)
			sgNT			sgSlc4a4
		2h	0.06	0.78	0.62	0.69	0.68	0.91
		4h	1.49	1.27	1.15	1.18	1.18	1.2
		8h	3.1	3.5	3.72	2.69	2.85	2.84
		16h	5.5	5.48	5.76	5.1	5.16	4.22

## Sheet: Fig. 4i
Fig. 4i		Lactate production (KPC#1)
			sgNT			sgSlc4a4
		2h	0.65	0.73	0.8	0.81	0.1	0.08
		4h	1.94	1.98	1.4	2.03	1.84	1.94
		8h	3.87	4.6	3.9	2.92	2.83	2.95
		16h	7.8	8.19	8.82	6.71	7.17	7.08

## Sheet: Fig. 4j
Fig. 4j		Lactate/pyruvate (in vitro)
		Panc02		KPC#1
		sgNT	sgSlc4a4	sgNT	sgSlc4a4
		67.13	65.65	31.39	21.22
		67	65.34	26.71	23.17
		71.81	52.65	28.32	19.37
		69.25	63.54
		68.53	58.69
		67.62	59.46

[truncated: 5 more sheets: Fig. 4k, Fig. 4l, Fig. 4m, Fig. 4n, Fig. 4o]
