# Supplementary material for: Targeting the bicarbonate transporter SLC4A4 overcomes immunosuppression and immunotherapy resistance in pancreatic cancer
Source: Nat Cancer. 2022 Dec 15;3(12):1464–83. doi: 10.1038/s43018-022-00470-2 (PMC9767871; doi:10.1038/s43018-022-00470-2)
Supplement: Source Data Fig. 5 — Statistical source data. [file 43018_2022_470_MOESM6_ESM.xlsx]

## Sheet: Fig. 5a
Source Data Fig. 5
Fig. 5a		CD8+ T cells
		Panc02		KPC#1		KPC#3
		sgNT	sgSlc4a4	sgNT	sgSlc4a4	sgNT	sgSlc4a4
		4.82	12.5	0.62	6.8	0.4	0.36
		10.9	7.03	2.18	10.2	2.14	0.35
		4.15	9.44	1.26	28.6	0.56	1.28
		5.4	10.1	3.75	19.6	0.22	0.24
		4.67	11.5	0.86	10.4	0.78	0.44
		7.34	8.75	0.34		0.46	0.73
						0.51	1.2
							0.52

## Sheet: Fig. 5b
Fig. 5b		CD8/Treg ratio
		Panc02		KPC#1		KPC#3
		sgNT	sgSlc4a4	sgNT	sgSlc4a4	sgNT	sgSlc4a4
		0.777533	1.51333	0.455882	0.995608	0.322581	0.209302
		0.779626	1.02178	0.546366	2.48175	1.3375	0.170732
		1.01136	1.0133	0.527197	7.7089	0.629213	0.85906
		0.697761	1.18737	1.36861	5.55241	0.153846	0.110599
		1.16444	1.3741	2	3.17073	0.58209	0.54321
			1.5202	0.369565		0.638889	0.634783
						0.408	1.36364
							0.382353

## Sheet: Fig. 5c
Fig. 5c		T cell activation (Panc02)
		IFNγ		CD69
		sgNT	sgSlc4a4	sgNT	sgSlc4a4
		488	786	913	947
		781	636	866	1028
		403	922	808	1082
		367	1642	723	1012
		553	1211	868	1050

## Sheet: Fig. 5e
Fig. 5e		T cell activation (KPC#1)
		IFNγ		CD69
		sgNT	sgSlc4a4	sgNT	sgSlc4a4
		1856	12553	32.1	191
		4299	5191	228	196
		2609	8153	196	221
		2766	6881	64.2	190
		1355	4575	183	238
		1521		35.9	242
					229

## Sheet: Fig. 5f
Fig. 5f		CD8+ T cell infiltration (Panc02)
		Center		Periphery
		sgNT	sgSlc4a4	sgNT	sgSlc4a4
		1540.7	2136	1628.64	2141.31
		1366.8	5922	1354.72	5904
		1949.5	4140	2927.72	5610.78
		909.8	8066	748.66	8102.68
		1601.5	1597	2452.56	2155.43
			2606		3021.05

## Sheet: Fig. 5h
Fig. 5h		CD8+ T cell infiltration (KPC#1)
		Center		Periphery
		sgNT	sgSlc4a4	sgNT	sgSlc4a4
		1013.2	1281	1183.9	487.56
		532.4	1352	697.92	827.7
		938.1	1455	488.92	710.57
		431.8	1077	413.22	595.39
		595.3	1723	540.16	491.87
		809.2	1727	768.56	730.17
		882.5	1004	780.03	396.85
		511	1161	632.5	928.59

## Sheet: Fig. 5i
Fig. 5i		T cell activation (KPC#3)
		IFNγ		CD69
		sgNT	sgSlc4a4	sgNT	sgSlc4a4
		100	195	639	906
		60.4	148	879	1181
		95.1	212	504	781
		105	158	694	789
		126	261	723	868
		129	112
			158

## Sheet: Fig. 5j
Fig. 5j		CD8+ T cell infiltration (KPC#3)
		Center		Periphery
		sgNT	sgSlc4a4	sgNT	sgSlc4a4
		188.7	755	530.14	690.73
		83.8	164	101.26	253.12
		754.6	673	733.95	436.88
		73.4	845	169.22	878.55
		249.5	1922	87.31	1064.14
		276.7	436	315.87	325.49
		259.9	709	452.54	747.1
		58	463	154.74	404.69

## Sheet: Fig. 5k
Fig. 5k		Cytotoxic assay (Panc02)
		sgNT			sgSlc4a4
	Ctrl	40.1061	40.1061	40.1061	14.4422	22.1168	20.8612
	HCl	71.9585	81.1402	56.2026	51.9659	71.8691	48.3454
	Lac	76.1383	73.6502	68.3305	61.8462	65.0016	58.7431
	NaLac	43.7967	44.3965	43.9461	12.0184	25.3821	23.0275

## Sheet: Fig. 5l
Fig. 5l		T cell proliferation (Panc02)
		sgNT	sgSlc4a4	sgSlc4a4 +HCL	sgSlc4a4 +Lac	sgSlc4a4 +NaLac	T cell medium	No Act
		64.0119	75.9716	50.1806	61.453	66.338	99.0529	20.4942
		49.3128	75.3786	53.7482	56.5972	65.865	90.7592	20.08
		63.5915	74.8083	40.9335	37.4766	56.357	89.3711	16.9197
		62.8831	74.8178	51.4488	66.4329	70.7006	82.3222	16.1436
		52.7494	80.3592	48.0763	61.5411	77.1561
				46.7807	45.6487	58.3133

[truncated: 3 more sheets: Fig. 5m, Fig. 5n, Fig. 5o]
