# Supplementary material for: Targeting the bicarbonate transporter SLC4A4 overcomes immunosuppression and immunotherapy resistance in pancreatic cancer
Source: Nat Cancer. 2022 Dec 15;3(12):1464–83. doi: 10.1038/s43018-022-00470-2 (PMC9767871; doi:10.1038/s43018-022-00470-2)
Supplement: Source Data Fig. 6 — Statistical source data. [file 43018_2022_470_MOESM7_ESM.xlsx]

## Sheet: Fig. 6a
Source Data Fig. 6
Fig. 6a		Total TAMs (Panc02)
		sgNT	sgSlc4a4
		14.9	14.1
		16	13.5
		15.3	13.4
		12.8	15.1
		16	15.8

## Sheet: Fig. 6c
Fig. 6c		CD206+ TAMs (Panc02)
		sgNT	sgSlc4a4
		25.77	4.71
		16.89	4.42
		20.3	4.62
		6.18	6.74
		17.81

## Sheet: Fig. 6d
Fig. 6d		MHC-II+ TAMs (Panc02)
		sgNT	sgSlc4a4
		6.66	9.96
		6.05	9.8
		4.13	9.88
		7.35	11
		7.31

## Sheet: Fig. 6e
Fig. 6e		MHC-II (Panc02)
		sgNT	sgSlc4a4
		2944	5363
		2276	6615
		1999	11102
		3755	5654
		3014

## Sheet: Fig. 6f
Fig. 6f		Total TAMs (KPC#1)
		sgNT	sgSlc4a4
		14.1	27.8
		16.1	19.1
		17.7	22.2
		13.2	16.9
		12.3	24.2
			18.9

## Sheet: Fig. 6g
Fig. 6g		TAM subsets (KPC#1)
		MHC-II		CD206
		sgNT	sgSlc4a4	sgNT	sgSlc4a4
		6.05	13.1	8.79	10.6
		9.1	14.6	8.32	10.9
		6.05	12.2	14.2	10
		5.37	14.1	8.19	7.64
		6.07	11.3	5.8	8.63
			9.65		6.73

## Sheet: Fig. 6h
Fig. 6h		TAM polarization (KPC#1)
		MHC-II		CD206
		sgNT	sgSlc4a4	sgNT	sgSlc4a4
		7111	14283	10970	1000
		12786	30232	7612	8973
		6107	12553	25277	5336
		8581	29027	11197	6294
		8562	19438	6240	1928
			17408		3352

## Sheet: Fig. 6i
Fig. 6i		CD206+ TAMs (Panc02 in nude)
		sgNT	sgSlc4a4
		79	56.5
		29.6	36.3
		41	58.9
		59.3	40.3
		50.9	50

## Sheet: Fig. 6k
Fig. 6k		Total TAMs (KPC#1 in nude)
		sgNT	sgSlc4a4
		7.78	6.21
		7.54	2.43
		2.58	4.43
		5.06	2.43
		12.3	3.5
		5.3	9.63
		3.86	2.36
			11

## Sheet: Fig. 6l
Fig. 6l		CD206 (KPC#1 in nude)
		sgNT	sgSlc4a4
		7886	8755
		8027	12934
		15709	13606
		14250	7333
		9054	10578
		11120	13512
		9177	18329
			12524

[truncated: 1 more sheets: Fig. 6m]
