# Supplementary material for: Targeting the bicarbonate transporter SLC4A4 overcomes immunosuppression and immunotherapy resistance in pancreatic cancer
Source: Nat Cancer. 2022 Dec 15;3(12):1464–83. doi: 10.1038/s43018-022-00470-2 (PMC9767871; doi:10.1038/s43018-022-00470-2)
Supplement: Source Data Fig. 7 — Statistical source data. [file 43018_2022_470_MOESM8_ESM.xlsx]

## Sheet: Fig. 7a
Source Data Fig. 7
Fig. 7a		WB LDHA (KPC#1)
		sgNT		sgSlc4a4
		EV	Ldha-OE	EV	Ldha-OE
	LDHA	31350338	67712409	28942924	33901116
	VINCULIN	54567238	71292945	62630581	49811530
			65.3147		47.2747

## Sheet: Fig. 7b
Fig. 7b		Lactate/pyruvate (KPC#1)
		EV		Ldha-OE
		sgNT	sgSlc4a4	sgNT	sgSlc4a4
		29	18	31	26
		40	16	29	30
		26	10	30	27

## Sheet: Fig. 7c
Fig. 7c		Intracellular Lactate (KPC#1)
		EV		Ldha-OE
		sgNT	sgSlc4a4	sgNT	sgSlc4a4
		888000000	513000000	917000000	783000000
		763000000	566000000	871000000	896000000
		695000000	444000000	919000000	1120000000
		1020000000	645000000	908000000	871000000
				1010000000	784000000
				1120000000
				884000000

## Sheet: Fig. 7d
Fig. 7d		Extracellular Lactate (KPC#1)
		EV		Ldha-OE
		sgNT	sgSlc4a4	sgNT	sgSlc4a4
		3360000000	3020000000	4040000000	3420000000
		3520000000	3200000000	3830000000	3320000000
		3640000000	2870000000	3910000000	3450000000
		3880000000	2950000000	3790000000	3680000000

## Sheet: Fig. 7e
Fig. 7e		Tumor interstitial lactate (KPC#1)
		EV		Ldha-OE
		sgNT	sgSlc4a4	sgNT	sgSlc4a4
		3530000000	2850000000	4410000000	3470000000
		4330000000	2790000000	3990000000	3490000000
		3790000000	3100000000	4330000000	4070000000

## Sheet: Fig. 7f
Fig. 7f		Intracellular pH (KPC#1)
		EV		Ldha-OE
		sgNT	sgSlc4a4	sgNT	sgSlc4a4
		7.47	7.46	7.07	7.3
		7.47	7.3	7.13	7.23
		7.47	6.58	7.32	7.83
		7.52	7.15	7.33	7.69
		7.6	6.95	7.32	7.28
		7.69	7.18	7.25	7.36
		7.35	7.24	7.29	7.31
		7.4	6.94	7.35	7.71
			7.06	7.92	7.75
			6.77	7.72	7.53
			7.01	7.56	7.22
			7.07	7.67	7.54
				7.75	7.37
				7.32	7.82
				7.45	7.44
				7.56
				7.89

## Sheet: Fig. 7g
Fig. 7g		Extracellular pH (KPC#1)
		EV		Ldha-OE
		sgNT	sgSlc4a4	sgNT	sgSlc4a4
		7.17	7.4	6.88	7.18
		7.2	7.36	6.86	7.22
		7.22	7.36	6.85	7.18
		7.24	7.36	6.82	7.18
		7.2	7.34	6.8	7.18
		7.25	7.32	6.82	7.16
		7.28	7.34	6.78	7.11
		7.23	7.34	6.78	7.14
		7.25	7.36	6.78	7.18
		7.22	7.38	6.75	7.18
		7.25	7.38	6.75	7.18
		7.25	7.34	6.77	7.14
		7.27	7.36	6.88	7.18
		7.25	7.36	6.8	7.09
		7.24	7.32	6.77	7.08
		7.22	7.32	6.85	7.02
		7.24	7.34	6.83	7.02
		7.28	7.29	6.75	7.09
		7.28	7.36	6.9	7.18
		7.3	7.4	6.83	7.18
		7.29	7.32	6.83	7.2
		7.35	7.36	6.82	7.2
		7.31	7.29	6.83	7.14
		7.31	7.29	6.83	7.1
		7.31	7.4	6.88	7.24
		7.25	7.36	6.88	7.16
		7.25	7.4	6.89	7.16
		7.29	7.4	6.88	7.14
		7.27	7.4	6.88	7.12
		7.29	7.36	6.88	7.12

## Sheet: Fig. 7h
Fig. 7h		Glucose-dependent ECAR (KPC#1)
		EV		Ldha-OE
		sgNT	sgSlc4a4	sgNT	sgSlc4a4
		76.3385	50.4593	57.7244	68.35
		70.5659	46.033	56.3686	49.0663
		94.3576	47.5806	53.9095	52.8869
		75.2645	39.6147	55.1395	60.6026
		27.9989	46.4518	115.61	62.0438
		25.6082	43.5917	55.739	53.2123
		48.0237	44.5761	57.544	59.0653
		75.6248	38.2178	88.8868	51.106
		35.1756	24.3501	116.092	69.7769
		79.9511	62.7385	103.542	156.602
		86.9082	42.7391	133.581	99.542
		56.7929	17.104	86.3592	48.8617
		68.857	31.3681	61.7583	66.0678
		58.4117	50.3484	53.8751	51.4934
		61.9552	49.7913	57.2607	58.526
		67.7353	57.5588	62.5682	64.5845
		61.733	46.3948	60.2614	73.2441
		66.1964	52.3787	122.91	48.1132
		48.8426	57.9184	60.9284	59.2244
		121.124	43.7901	125.603	60.8462
		68.8531	53.7658	142.334	64.0992
		37.3643	50.1838	125.222	81.2785
		104.946	33.8272	153.121	150.383
			44.0332	86.6487

## Sheet: Fig. 7i
Fig. 7i		Glycolysis (KPC#1)
		EV		Ldha-OE
		sgNT	sgSlc4a4	sgNT	sgSlc4a4
		272853	222853	279295	275453
		292499	231456	295789	267288
		299048	168796	264540	286468
		281681	191729	264540	265099

## Sheet: Fig. 7j
Fig. 7j		Tumor weight (KPC#1)
		EV		Ldha-OE
		sgNT	sgSlc4a4	sgNT	sgSlc4a4
		0.62	0.09	0.95	0.25
		0.49	0.43	0.99	0.59
		0.6	0.51	0.52	0.66
		0.73	0.16	0.53	0.61
		0.7	0.16	0.79	0.84
		0.79	0.25	0.74	0.567
		0.24	0.5	0.416	0.151
		0.98	0.14	0.479	0.667
		0.353	0.151	1.007	0.667
		0.302	0.126	0.176	0.693
		1.108	0.403	0.315	0.856
		0.353	0.504	0.882	0.504
		0.416	0.428	0.932	0.39
				0.214	0.491

[truncated: 4 more sheets: Fig. 7k, Fig. 7l, Fig. 7m, Fig. 7n]
