# Supplementary material for: Targeting the bicarbonate transporter SLC4A4 overcomes immunosuppression and immunotherapy resistance in pancreatic cancer
Source: Nat Cancer. 2022 Dec 15;3(12):1464–83. doi: 10.1038/s43018-022-00470-2 (PMC9767871; doi:10.1038/s43018-022-00470-2)
Supplement: Source Data Fig. 8 — Statistical source data. [file 43018_2022_470_MOESM10_ESM.xlsx]

## Sheet: Fig. 8a
Source Data Fig.8
Fig. 8a		PD-1
		Panc02		KPC#1		KPC#3
		sgNT	sgSlc4a4	sgNT	sgSlc4a4	sgNT	sgSlc4a4
		18589	19392	377	14686	5018	8814
		17408	18200	6545	10650	165	37169
		15419	15277	4159	27280	12129	1515
		18286	13989	410	15277	17946	28207
		18200	13956	3693	32099	3910	24919
				430	15171	13357	34914
					29097	17085	6792
						12021.8	34198.1
						5999.25	14706.3
						16106.9	12488.7
						5999.25	19725.2
						9594.13	16807.2

## Sheet: Fig. 8b
Fig. 8b		CTLA-4
		Panc02		KPC#1		KPC#3
		sgNT	sgSlc4a4	sgNT	sgSlc4a4	sgNT	sgSlc4a4
		11613	11560	1165	3339	1639	1597
		15171	8373	4325	3176	800	1968
		10459	7852	2583	3823	1818	1994
		8355	12845	1702	4290	1211	1418
		4453	11403	1552	3878	1781	1972
		7189	8467	745	4125	1705	1295
					2314	1076	1512
						1801	2115

## Sheet: Fig. 8c
Fig. 8c		PD-L1
		Panc02		KPC#1		KPC#3
		sgNT	sgSlc4a4	sgNT	sgSlc4a4	sgNT	sgSlc4a4
		2438	2519	695	925	403	332
		1649	2262	671	906	362	240
		3434	1928	478	765	306	403
		2305	1588	616	1038	273	328
		2660	2103	998	908	347	392
		2219	2257	655	893	486	455
					1310	234	420
						454	402

## Sheet: Fig. 8d
Fig. 8d		Tumor growth (Panc02)
	Day after injection	sgNT IgG						sgNT αPD-1+αCTLA-4						sgSlc4a4 IgG						sgSlc4a4 αPD-1+αCTLA-4
	11	435.41	334.93	306.64	278.88	274.07	188.4	396.58	368.43	303.85	284.86	241.4	212.26	435.41	306.64	287.21	238.48	188.4	153.16	334.93	284.86	241.4	176.05	102.05
	14	633.68	520.05	435.41	480.04	610.42	425.42	622.64	418.67	334.66	346.19	293.67	335.11	65.42	385.17	452.16	306.77	299.29	217.04	607.07	415.92	50.24	298.43	251.3
	16	795.47	706.5	554.56	620.13	769.3	661.23	754.94	401.92	478.57	366.25	393.38	422.27	33.49	413.91	889.67	377.85	538.43	220.53	607.07	427.26	14.13	453.73	308.32
	18	1076.5	1308.33	678.24	748.37	785	1013.17	873.86	201.17	435.41	397.47	406.94	398	0	492.35	943.85	375.71	601.83	201.21	453.57	368.43	0	442.11	217.97
	21	1471.88	1504.33	1130.4	800.7	1202.84	1311.64	1415.09	113.04	664.42	446.21	435.41	205.15	0	607.9	1076.5	449.33	653.39	224.24	334.93	523.33	0	492.65	78.5
	23	1724.65	2237.25	1266.05	1013.17	1636.2	1591.98	1958.55	65.42	847.8	657.54	732.08	113.04	0	648.57	1394.16	601.14	886.53	264.94	288.49	378.11	0	574.36	65.42
	25	2060.56	3213.59	942	1766.25	1768.87	1329.79	1934.14	194.01	724.96	807.59	957.24	48.57	0	916.38	2001.75	1063.89	1020.19	372.34	101.43	301.44	0	686.09	76.3

## Sheet: Fig. 8e
Fig. 8e		Tumor weight (Panc02)
		sgNT		sgSlc4a4
		IgG	αPD-1+αCTLA-4	IgG	αPD-1+αCTLA-4
		1.8	0.96	0.25	0.77
		1.92	0.44	0.85	0.46
		1.35	0.36	1.3	0.63
		1.16	1	0.64	0
		1.67	1.6	1.2	0.1
		1.27	0.5	0.87	0.31
		2.12	1.01	1.23	0
		0.97	0.72	0.89	0.81
		1.43	1.17	0.32	0.06
		2.1
		1.92

## Sheet: Fig. 8f
Fig. 8f		Survival (Panc02)
			sgNT		sgSlc4a4
		Days	IgG	αPD-1+αCTLA-4	IgG	αPD-1+αCTLA-4
		26	1
		29	1
		29	1
		31	1
		31	1
		31	1
		31	1
		33	1
		28		1
		28		1
		33		1
		35		1
		37		1
		38		1
		41		1
		35			1
		35			1
		39			1
		41			1
		46			1
		51			1
		58			1
		38				1
		41				1
		44				1
		53				1
		80				0
		80				0
		80				0
		80				0

## Sheet: Fig. 8g
Fig. 8g		Tumor weight (KPC#1)
		sgNT		sgSlc4a4
		IgG	αPD-1+αCTLA-4	IgG	αPD-1+αCTLA-4
		0.37	0.64	0.11	0
		0.68	0.76	0.02	0.05
		0.56	0.72	0.07	0.03
		0.6	0.79	0.07	0.08
		0.51	0.7	0.1	0
		0.64	1.09	0.04	0.04
		0.9	0.65	0.08	0.05
		1.34	0.55	0.04	0.01
		1.24		0.08

## Sheet: Fig. 8h
Fig. 8h		Survival (KPC#1)
			sgNT		sgSlc4a4
		Days	IgG	αPD-1+αCTLA-4	IgG	αPD-1+αCTLA-4
		18	1
		19	1
		20		1
		24		1
		25	1
		26	1
		26	1
		27	1
		28	1
		28	1
		30		1
		32		1
		32		1
		33		1
		35		1
		35			1
		37			1
		40			1
		42			1
		44		1
		47			1
		57			1
		60			1
		60			1
		80				0
		80				0
		80				0
		80				0
		80				0
		80				0
		80				0
		80				0

## Sheet: Fig. 8i
Fig. 8i		Survival (KPC#1)
			sgNT		sgSlc4a4
		Days	IgG	αPD-1	IgG	αPD-1
		21	1
		24	1
		25	1
		25	1
		25	1
		26	1
		26		1
		27	1
		27	1
		27		1
		27		1
		29		1
		31		1
		32		1
		32		1
		34	1
		33			1
		34			1
		35		1
		38		1
		38			1
		41			1
		41				1
		42				1
		43			1
		45			1
		45			1
		46			1
		52			1
		80				0
		80				0
		80				0
		80				0
		80				0
		80				0
		80				0

## Sheet: Fig. 8j
Fig. 8j		Survival (KPC#1)
			sgNT		sgSlc4a4
		Days	IgG	αCTLA-4	IgG	αCTLA-4
		18	1
		25	1
		24	1
		18	1
		20	1
		24	1
		26	1
		17	1
		43		1
		43		1
		50		1
		48		1
		48		1
		47		1
		36		1
		66		1
		32			1
		43			1
		45			1
		20			1
		43			1
		33			1
		36			1
		80				0
		80				0
		80				0
		80				0
		80				0
		80				0
		80				0
		80				0

[truncated: 1 more sheets: Fig. 8k]
