# Supplementary material for: Targeting the bicarbonate transporter SLC4A4 overcomes immunosuppression and immunotherapy resistance in pancreatic cancer
Source: Nat Cancer. 2022 Dec 15;3(12):1464–83. doi: 10.1038/s43018-022-00470-2 (PMC9767871; doi:10.1038/s43018-022-00470-2)
Supplement: Source Data Extended Data Fig. 1 — Statistical source data. [file 43018_2022_470_MOESM11_ESM.xlsx]

## Sheet: Ext. Fig.1c
Source Data Extended Data Fig. 1
Extended Data Fig. 1c
leiden	PAN005	PAN006	PAN008	PAN009	PAN011	PAN015	PAN016	PAN017	PAN018	PAN021
0	22.0956	1.05217	31.1267	18.3691	7.18983	4.82245	0.350723	0.438404	13.4152	1.13985
1	6.52066	3.78298	17.4216	3.43454	18.3673	4.7785	5.72424	29.6167	2.04082	8.31259
2	6.16516	0.0565611	7.74887	3.16742	18.552	5.3733	3.95928	17.2511	6.50452	31.2217
3	3.56704	0.246002	11.9926	14.9446	25.5843	2.33702	3.44403	10.3321	18.6962	8.85609
4	4.13115	0.0655738	0.721311	0.262295	0	0.196721	0.262295	2.68852	0.131148	91.541
5	0.208623	0	5.00695	5.77191	33.1711	0.69541	6.05007	8.1363	40.3338	0.625869
6	0.567779	0	4.6132	7.09723	43.4351	0.567779	9.29737	7.02626	26.1178	1.2775
7	3.05882	3.52941	11.9216	6.27451	27.0588	2.66667	5.33333	15.6863	6.43137	18.0392
8	4.4665	5.62448	0.496278	1.65426	0.082713	6.03805	1.81969	30.273	0.248139	49.2969
9	0.489596	0	2.08078	2.69278	84.8225	1.10159	0.979192	0.244798	7.34394	0.244798
10	0.764331	1.01911	3.94904	4.33121	5.6051	68.0255	1.78344	8.15287	3.3121	3.05732
11	33.2478	27.086	21.3094	1.66881	1.41207	3.72272	0	2.9525	8.08729	0.513479
12	1.30039	0.130039	1.17035	9.10273	28.6086	1.56047	11.8336	29.5189	7.6723	9.10273
13	0	0.335008	2.17755	0.837521	0.167504	96.3149	0	0	0.167504	0
14	1.17188	0	34.7656	25	19.1406	0.390625	7.03125	9.375	2.73438	0.390625
15	6.8	7.2	3.6	2.8	0	1.2	2.8	12.4	0	63.2
16	0	0	4	1.6	21.2	0	1.6	12	59.6	0
17	0	0	9.09091	1.06952	60.9626	1.06952	1.06952	0	21.9251	4.81283
18	1.26582	0	3.79747	2.53165	5.06329	0	21.519	62.0253	0	3.79747

## Sheet: Ext. Fig.1d
Extended Data Fig. 1d
Fractions
Gene	Fibroblast.cell	Endothelial.cell	Macrophage.cell	T.cell	Epithelial.cell	Mast.cell	B.cell	Islets.cell
COL1A1	0.846592	0.133484	0.111316	0.0888655	0.179768	0.167969	0.102975	0.0759494
COL1A2	0.845453	0.119344	0.100861	0.0653319	0.128047	0.15625	0.0938215	0.0759494
DCN	0.711648	0.0718326	0.0405904	0.034071	0.0660743	0.0585938	0.020595	0.0632911
TAGLN	0.582016	0.112557	0.0731857	0.0425009	0.0849852	0.0859375	0.0594966	0.0632911
ACTA2	0.487669	0.0622172	0.0504305	0.0572532	0.0442014	0.046875	0.0297483	0.0506329
PECAM1	0.025294	0.804864	0.161132	0.0203723	0.0120756	0.0078125	0.125858	0.0253165
PLVAP	0.0250411	0.854638	0.0153752	0.00421496	0.0189109	0	0.00686499	0
RAMP2	0.0326293	0.687783	0.00676507	0.00245873	0.00956938	0.00390625	0.00686499	0.0506329
VWF	0.0093588	0.617647	0.00553506	0.00175623	0.00797448	0.0078125	0.00457666	0.0253165
CD320	0.067788	0.464367	0.0104551	0.0435546	0.0660743	0.0195312	0.128146	0.316456
FCER1G	0.0207411	0.0118778	0.744157	0.0382859	0.0100251	0.515625	0.0320366	0.0253165
TYROBP	0.0218793	0.0237557	0.851169	0.0674394	0.0186831	0.507812	0.0389016	0.0126582
MS4A6A	0.00834703	0.00961538	0.592866	0.00737619	0.00501253	0.00390625	0.01373	0
CD68	0.0768939	0.0226244	0.623001	0.0105374	0.0749601	0.0898438	0.0251716	0.0253165
CD14	0.00822056	0.0367647	0.52214	0.00351247	0.0125313	0.0117188	0.00228833	0.0759494
IL7R	0.0223852	0.0197964	0.0824108	0.516333	0.0102529	0.0078125	0.0228833	0
CD3D	0.00177058	0.00339367	0.0135301	0.39726	0.00250627	0	0.0183066	0.0126582
NKG7	0.00303529	0.00282805	0.0362854	0.306287	0.00341763	0.0195312	0.00915332	0
CD8A	0.00303529	0.00169683	0.00492005	0.244819	0.00136705	0	0.01373	0
GZMA	0.00354117	0.00226244	0.00799508	0.319635	0.00182274	0.00390625	0.0183066	0.0126582
EPCAM	0.0123941	0.0192308	0.00676507	0.00491746	0.40237	0.00390625	0.00686499	0.708861
KRT19	0.0552675	0.0441176	0.0350554	0.0154549	0.56072	0.105469	0.0183066	0.101266
CFTR	0.0312381	0.0361991	0.00553506	0.00316122	0.264753	0	0.00228833	0.0253165
SPP1	0.0944733	0.198529	0.417589	0.0193186	0.25655	0.03125	0.0183066	0.113924
SPINK1	0.0736057	0.0593891	0.0350554	0.0129961	0.292094	0.0351562	0.0183066	0.101266
TPSAB1	0.00265587	0.00282805	0.00492005	0.000351247	0.00182274	0.878906	0	0.0126582
TPSB2	0.00227646	0.00226244	0.00307503	0.00140499	0.00113921	0.824219	0	0
CPA3	0.00214999	0.00226244	0.00184502	0.000351247	0.00182274	0.863281	0	0
HPGDS	0.000758821	0.000565611	0.0399754	0.000702494	0.00205058	0.503906	0	0
LTC4S	0.0395852	0.122172	0.0885609	0.0140499	0.0200501	0.601562	0.0320366	0.0379747
MS4A1	0.00025294	0	0.00246002	0.00737619	0.000683527	0	0.347826	0
CD79A	0.0012647	0	0.00123001	0.00280998	0.000455685	0.00390625	0.688787	0.0126582
MZB1	0.00265587	0.00113122	0.00123001	0.0147524	0.00182274	0.0078125	0.453089	0
JCHAIN	0.0346528	0.0107466	0.0129151	0.0126449	0.00865801	0.015625	0.551487	0.0126582
PCSK1N	0.0389528	0.00904977	0.00615006	0.0115911	0.0170882	0	0.00686499	0.924051
SCG3	0.00025294	0.000565611	0.000615006	0.000351247	0.000455685	0	0	0.772152
SCG5	0.0715821	0.00226244	0.00430504	0.00105374	0.00706311	0.00390625	0.00228833	0.810127
SCGN	0.000758821	0.000565611	0	0.000351247	0.00615174	0	0	0.797468
TTR	0.00442646	0.0107466	0.00738007	0.00175623	0.0193666	0	0.00457666	0.911392
Expression
Gene	Fibroblast.cell	Endothelial.cell	Macrophage.cell	T.cell	Epithelial.cell	Mast.cell	B.cell	Islets.cell
COL1A1	3.63993	0.341274	0.261023	0.272493	0.467289	0.477241	0.225082	0.255884
COL1A2	3.39895	0.283758	0.23223	0.19822	0.357542	0.443237	0.213014	0.257649
DCN	2.36964	0.160249	0.0914134	0.0967752	0.179853	0.162685	0.0428415	0.17687
TAGLN	1.91774	0.25299	0.154179	0.116506	0.220098	0.22845	0.124719	0.13449
ACTA2	1.4389	0.137189	0.104914	0.151882	0.108656	0.1306	0.0668649	0.0672535
PECAM1	0.0754317	2.48863	0.285753	0.0535444	0.0278684	0.0152512	0.193305	0.0607222
PLVAP	0.0777634	3.128	0.0362708	0.0118158	0.0498714	0	0.0170157	0
RAMP2	0.056073	2.13463	0.0133474	0.00749202	0.0221793	0.00968347	0.00797815	0.0374634
VWF	0.0261226	1.74622	0.0119015	0.00479815	0.0153655	0.0217035	0.00725665	0.0201038
CD320	0.108616	1.2345	0.015188	0.10763	0.0982692	0.0490058	0.188776	0.359979
FCER1G	0.0441894	0.0238371	2.18634	0.105183	0.021619	1.47238	0.0799359	0.0533688
TYROBP	0.0514621	0.0517678	3.04103	0.203223	0.0453542	1.37558	0.0930309	0.0130208
MS4A6A	0.0197983	0.0179552	1.57656	0.0175332	0.0112419	0.0115305	0.0323807	0
CD68	0.136493	0.0374756	1.68505	0.0288088	0.110416	0.215318	0.051703	0.0394891
CD14	0.0147444	0.066493	1.31972	0.00925057	0.0188958	0.0271021	0.00415985	0.0555599
IL7R	0.0467147	0.0454307	0.173313	1.74774	0.0261811	0.0224231	0.0492421	0
CD3D	0.00317896	0.00659213	0.0224009	1.11279	0.00528531	0	0.0283022	0.0070786
NKG7	0.00664317	0.00512963	0.0663842	0.999546	0.00718048	0.0514281	0.0163084	0
CD8A	0.00698409	0.00267281	0.00790829	0.738893	0.00309107	0	0.0272799	0
GZMA	0.00636526	0.00420049	0.0173158	0.965677	0.00421682	0.010626	0.0318274	0.00669779
EPCAM	0.0248372	0.039081	0.0128616	0.0125943	0.905868	0.00609306	0.0197843	1.08722
KRT19	0.118655	0.102428	0.0813604	0.0434855	1.74746	0.234534	0.0355905	0.0983659
CFTR	0.0915373	0.0898178	0.00981732	0.00939095	0.751432	0	0.00294032	0.0358391
SPP1	0.273172	0.523497	1.6247	0.0576052	0.862047	0.0747225	0.0421167	0.157896
SPINK1	0.186553	0.156135	0.0834137	0.0366279	0.859176	0.0801809	0.0383193	0.164011
TPSAB1	0.00683986	0.00720217	0.00859149	0.00105371	0.00329763	3.59009	0	0.0100173
TPSB2	0.00568408	0.00466183	0.00587598	0.00450664	0.00262593	3.00152	0	0
CPA3	0.00464516	0.00569739	0.00299538	0.00117445	0.00428138	3.32708	0	0
HPGDS	0.0013206	0.00031184	0.0655945	0.00176371	0.00452149	1.44338	0	0
LTC4S	0.0605386	0.217634	0.154583	0.0347562	0.0275463	1.7864	0.0490269	0.0187527
MS4A1	0.000419517	0	0.00558416	0.0192646	0.00189152	0	1.00459	0
CD79A	0.00236512	0	0.00134404	0.00671406	0.00112036	0.0131026	1.70554	0.0208432
MZB1	0.00649619	0.00176785	0.00274661	0.037011	0.00455963	0.0228637	1.41849	0
JCHAIN	0.0810231	0.0253416	0.0266879	0.0347476	0.0220485	0.0492766	2.54368	0.053417
PCSK1N	0.0785695	0.0185295	0.0100282	0.0299233	0.026354	0	0.0117186	4.2562
SCG3	0.000370475	0.00111083	0.000899762	0.000685429	0.000763376	0	0	1.55261
SCG5	0.117755	0.00434795	0.00834734	0.00255057	0.0123382	0.00776153	0.0037961	2.48948
SCGN	0.00144608	0.00065402	0	0.000903405	0.00993257	0	0	2.08033
TTR	0.00939429	0.0217515	0.0170086	0.00407085	0.0356162	0	0.0128276	3.71269

## Sheet: Ext. Fig.1f
Extended Data Fig. 1f
Fractions
Gene	T.cell	Epithelial.cell	Macrophage.cell	B.cell	Fibroblast.cell	Endothelial.cell
SLC4A2	0.00946093	0.0575018	0.0207377	0.0102965	0.0408039	0.0528709
SLC4A3	0	0.0058499	0.00103688	0.000248108	0.00296756	0.000568505
SLC4A4	0.00649789	0.087682	0.00725818	0.00880784	0.0162541	0.0263407
SLC4A5	0.000675781	0.00126305	0.000592505	0.000868379	0.00101167	0.00303203
SLC4A7	0.0640952	0.0315097	0.0693231	0.0437911	0.0662305	0.0833807
SLC4A8	0.00166346	0.00192781	0.00577692	0.00682297	0.00316989	0.000568505
SLC4A10	0.00379477	0.000598285	0	0.000372162	0.000134889	0.000379003
SLC26A6	0.00332692	0.016619	0.0122945	0.0059546	0.00971201	0.0297518
SLC26A7	0.000207933	0.00226019	0.000296252	0.000124054	0.00222567	0.00113701
SLC26A9	0.000467848	0.0126305	0.000888757	0.000496216	0.00074189	0.00379003
SLC26A11	0.00566616	0.00970551	0.0177751	0.0029773	0.0137587	0.0403638
Expression
Gene	T.cell	Epithelial.cell	Macrophage.cell	B.cell	Fibroblast.cell	Endothelial.cell
SLC4A2	0.0196628	0.0609558	0.0303785	0.0139983	0.0545733	0.0658367
SLC4A3	0	0.00542852	0.00146001	4.83533e-05	0.00313975	0.000562825
SLC4A4	0.0146071	0.142976	0.0107988	0.0129174	0.0239085	0.0331666
SLC4A5	0.00134613	0.00107349	0.000795822	0.00152922	0.00125579	0.00355242
SLC4A7	0.14404	0.0360099	0.0989115	0.0718205	0.0873855	0.105385
SLC4A8	0.00335476	0.00224635	0.00763502	0.00928639	0.00442439	0.000642283
SLC4A10	0.00834156	0.000409013	0	0.000339475	0.000136789	0.000597514
SLC26A6	0.00719105	0.0163428	0.0187037	0.00767915	0.0118465	0.0357906
SLC26A7	0.0004429	0.00221183	0.000582552	0.000107067	0.00296537	0.000986303
SLC26A9	0.000996052	0.0115669	0.000832362	0.000699089	0.000888167	0.00417534
SLC26A11	0.0116465	0.00992464	0.0250173	0.00433768	0.0167368	0.0454533

## Sheet: Ext. Fig.1h
Extended Data Fig. 1h
Samples	SLC4A4_Expression	SLC4A4_Fraction
T1	1.16118	0.5
T4	1.26938	0.6
T5	1.46749	0.536585
T6	1.89811	0.848485
T8	0	0
T9	0.519437	0.207965
T10	1.91391	1
T11	1.51478	0.764706
T12	0.567985	0.404762
T13	0.843517	0.399381
T15	1.11172	0.384615
T16	0.936567	0.44
T17	1.77499	0.5
T18	2.57032	1
T19	0.588154	0.487179
T20	1.47455	0.709677
T21	1.24701	0.666667
T23	0	0
T24	1.239	0.446154
