# Supplementary material for: Targeting the bicarbonate transporter SLC4A4 overcomes immunosuppression and immunotherapy resistance in pancreatic cancer
Source: Nat Cancer. 2022 Dec 15;3(12):1464–83. doi: 10.1038/s43018-022-00470-2 (PMC9767871; doi:10.1038/s43018-022-00470-2)
Supplement: Source Data Extended Data Fig. 2 — Statistical source data. [file 43018_2022_470_MOESM12_ESM.xlsx]

## Sheet: Ext.Fig. 2a
Source Data Extended Fig. 2
Extended Data Fig. 2a		Slc4a4 expression (Panc02)
		sgNT	sgSlc4a4
		1.00154	0.138528
		0.919596	0.171008
		0.735623	0.20488
		sgNT	sgSlc4a4
	SLC4A4	66335291	12773246
	β-TUBULIN	67205635	62952300
			79.4434

## Sheet: Ext.Fig. 2b
Extended Data Fig. 2b
		Slc4a4 expression (KPC#1)
		sgNT	sgSlc4a4
		2.42801	0.679011
		2.774	0.635692
		2.45144	0.598814
		sgNT	sgSlc4a4
	SLC4A4	71959534	12574033
	β-TUBULIN	88274584	67801170
			77.2498

## Sheet: Ext.Fig. 2c
Extended Data Fig. 2c
		Slc4a4 expression (KPC #2)
		sgNT	sgSlc4a4
		4.80746	1.81921
		4.57189	1.49575
		4.40375	1.3667
		sgNT	sgSlc4a4
	SLC4A4	44660823	26750631
	β-TUBULIN	35550267	39701146
			46.3651

## Sheet: Ext.Fig. 2e
Extended Data Fig. 2e
		Proliferation (Panc02)
	Hours	sgNT												sgSlc4a4
	0	3.86384	6.95234	9.48864	7.90636	3.52638	3.21842	3.8312	3.73194	2.50341	2.52155	3.71722	3.39243	5.41275	4.72813	6.57793	6.56998	3.69144	3.4166	3.37372	3.47844	3.29491	3.38963	3.70708	3.1853
	6	7.346	13.9511	18.916	15.1266	7.68684	6.78994	8.7639	8.26749	7.00045	7.66735	10.4722	8.99834	10.3848	9.4128	13.4089	12.8369	8.04134	7.82056	7.81298	7.62583	9.49608	10.5468	10.8825	8.40028
	12	11.0929	20.8756	27.2535	22.4041	10.4967	10.5556	12.2579	12.1765	10.9848	11.4277	15.2847	14.6235	14.9303	13.616	19.9427	18.4877	11.7638	11.6096	11.607	11.1676	14.7759	15.4851	16.4987	12.7791
	18	16.2196	31.3413	39.6143	34.0446	16.4475	15.6157	18.7095	18.4185	15.8677	16.4807	23.4317	20.8802	21.9179	21.017	29.7668	27.8421	17.6428	16.5211	16.9319	16.631	21.5138	22.8668	23.9956	19.8641
	24	23.3506	42.8553	53.52	46.5051	23.5321	22.8283	26.8378	25.7596	22.9521	23.7651	32.3787	30.0488	31.3104	28.9348	41.7808	39.17	26.1256	25.0773	24.736	23.9355	31.3882	33.4814	34.9168	28.0801
	30	35.4811	60.9921	72.0349	64.9815	34.6167	34.0015	39.2162	39.0218	34.1903	35.8274	47.3194	44.3972	45.6199	43.3276	57.9511	55.1471	37.7834	36.2032	36.1868	35.6702	44.2231	47.5127	50.1455	42.7251
	36	48.7675	76.2206	86.9465	80.8423	49.7263	48.6187	53.7768	53.4446	46.3174	48.4629	63.988	58.812	62.198	59.0051	75.9289	72.1741	54.729	51.2538	52.3417	50.455	59.2342	65.1814	65.6718	57.7276
	42	69.1813	90.8611	96.548	94.0328	67.6578	67.8482	73.2152	72.4226	63.0212	66.41	80.9321	76.5525	80.103	76.758	90.5157	87.9177	74.783	70.5925	70.9003	69.363	77.5296	83.3328	82.8828	74.938
	48	84.44	97.7927	99.6872	98.9381	85.5015	86.4768	89.851	89.9929	77.6394	83.2312	93.7384	91.2438	93.9265	91.8763	98.2852	96.9068	91.4322	87.307	89.3226	87.299	90.323	95.0765	94.1479	90.5079
	54	94.8599	99.6351	99.9764	99.9272	96.2292	96.5623	97.0405	98.0663	88.126	94.4925	98.917	97.6543	99.1522	98.2686	99.8592	99.7077	98.8085	97.1828	97.9202	96.5764	96.8693	99.3978	98.5853	96.787
	60	99.4278	99.9941	100	100	99.592	99.7315	99.4766	99.9161	95.2451	99.2528	99.8771	99.6607	99.9553	99.9679	99.9979	99.9962	99.9016	99.9123	99.9102	99.7094	99.5314	99.976	99.894	99.6451
	66	99.9597	100	100	99.9995	99.9618	99.986	99.9528	99.993	98.1775	99.9308	99.9785	99.9257	99.9967	99.9982	99.9995	99.9982	99.9955	99.9928	99.9992	99.971	99.956	99.9989	99.9786	99.9757
	72	99.9912	100	100	99.9993	99.9994	99.9977	99.9994	99.9968	98.9894	99.9898	99.9972	99.9659	99.9993	100	100	100	99.9968	99.9992	99.998	99.9966	100	99.9996	99.9943	99.9993
	78	100	100	100	99.9995	99.999	99.9992	99.9807	99.9994	98.9648	99.9658	100	99.9748	99.9993	100	99.9992	100	99.9824	99.9988	99.9991	99.9776	99.9795	100	100	100
	84	99.999	100	100	100	99.9989	99.9986	99.9995	99.9971	99.0417	99.9726	100	99.9524	99.9991	99.9997	99.9984	100	99.9991	99.9968	100	99.9741	100	99.997	100	100
	90	99.9995	100	100	100	100	99.9989	99.9985	99.9992	99.0042	99.9796	99.999	99.9877	100	99.9996	99.9994	99.9988	99.9995	99.9959	99.9985	99.9912	100	99.9869	100	100
	96	100	99.9996	99.9997	100	99.9981	99.9978	99.9904	99.9936	98.8911	99.979	100	99.9852	100	99.9997	100	100	99.9945	99.9986	99.999	99.9888	100	99.9856	99.9984	99.9769
	102	99.9995	100	100	100	99.9985	99.9994	100	99.9939	98.7471	99.9738	100	99.9856	100	100	100	100	99.9996	99.9996	99.999	99.9886	100	99.9976	99.9993	100

## Sheet: Ext.Fig. 2f
Extended Data Fig. 2f
		Proliferation (KPC#1)
	Hours	sgNT												sgSlc4a4
	0	4.61894	5.01622	5.58635	5.90291	6.14623	6.31156	7.16991	8.08563	7.00489	6.20401	6.58193	6.63871	9.49895	7.49423	7.37226	7.15581	5.76397	6.28141	5.86689	5.18117	9.12078	7.88789	7.05587	7.29147
	6	7.44321	8.87467	9.16043	10.3492	10.7259	10.8587	12.0485	13.889	13.5319	12.5783	13.1439	13.2668	16.6117	12.7318	12.4587	12.2298	9.68054	10.1768	9.28502	8.57972	19.2589	16.8621	14.6001	15.4267
	12	10.6801	12.3593	13.2396	14.3971	15.9858	16.5511	18.0531	20.4298	18.6495	19.1089	19.4377	18.8634	24.0649	17.6939	18.6016	18.9111	13.6694	15.4361	13.9182	12.8355	27.4456	25.0528	21.9209	23.0284
	18	14.4856	16.5785	18.3581	20.2204	21.3221	22.6505	24.9558	28.0243	25.5519	26.217	26.3553	25.42	30.9984	23.9057	24.6615	25.5439	18.5272	20.9475	19.2631	17.3338	35.5929	31.7286	27.9873	29.9611
	24	21.2907	24.4059	25.5773	29.205	30.792	32.4497	35.9332	38.468	35.9066	37.0498	37.7616	36.8434	44.035	35.2061	35.1409	35.6539	26.0276	29.0066	27.6505	24.8671	49.2583	44.6337	40.2272	41.1548
	30	28.5544	32.9863	35.2323	38.6955	40.6271	43.676	48.1122	51.6586	46.6843	47.1877	50.0573	46.0835	55.4067	45.4144	46.7487	43.7807	35.5084	38.0668	36.3794	32.4528	61.5819	54.8016	51.8629	52.5555
	36	39.1847	46.0345	47.0633	51.344	53.9352	55.6428	62.359	66.9068	59.6922	60.2906	63.6648	58.6813	69.1459	57.4966	59.6747	55.7888	46.6154	49.553	48.0613	44.2341	76.1424	67.8666	66.2484	65.7658
	42	49.6939	59.6481	60.3984	63.6924	67.127	70.2479	74.5928	81.7027	73.293	72.3852	77.2178	71.0858	83.4466	70.7257	73.7787	67.7382	59.4384	61.5513	59.7866	54.4256	87.5585	79.5949	77.8204	79.2827
	48	62.3126	73.6398	72.6495	75.6474	81.5556	84.2356	87.6007	93.0594	86.576	85.5539	87.4194	84.6485	93.7035	84.0489	85.8543	80.9228	72.9572	75.114	73.3619	68.3059	95.6789	90.5913	88.7165	91.2534
	54	75.4113	85.8894	85.1981	87.6799	92.3265	94.5282	96.602	98.5563	95.1226	94.3786	95.1266	93.2254	98.5707	94.552	95.0302	90.939	85.2438	85.8668	85.4842	82.0598	99.188	95.8886	95.078	97.2948
	60	87.0584	95.1267	93.1374	95.8252	98.0647	99.1739	99.6479	100	98.6118	98.4241	99.0532	97.5116	99.8191	98.8013	99.1295	97.544	94.334	93.8577	93.9623	92.7177	99.9667	99.2328	98.031	99.4956
	66	94.536	98.7718	97.4372	99.052	99.92	99.9673	99.9649	100	99.5677	99.878	99.8728	99.3367	100	99.7866	99.7288	99.6854	98.7555	98.4058	98.2765	97.9883	99.9851	99.8889	99.5126	99.9592
	72	97.9373	99.7144	99.1882	99.8925	99.9953	99.9802	99.9827	100	99.8286	99.9341	99.9069	99.7586	100	99.9746	99.9293	99.9682	99.9396	99.6856	99.8077	99.5393	99.9973	99.9943	99.7922	99.9976
	78	99.4677	99.9525	99.8488	100	99.9664	99.9948	99.9783	100	99.8846	99.9437	99.8783	99.8526	99.9967	99.9831	100	99.9967	99.9538	99.9609	99.9786	99.9226	99.9896	99.9606	99.8908	99.9893
	84	99.9402	100	99.9824	100	100	99.978	99.9815	100	99.85	99.942	99.8695	99.8876	99.9957	99.994	100	99.9912	99.9688	99.9634	100	99.9708	99.9858	99.9332	99.907	99.9856
	90	99.9939	99.9941	99.9977	100	99.9809	99.9902	99.9692	99.9941	99.8913	99.9564	99.9002	99.8451	99.9977	99.9959	100	100	99.9928	99.982	99.9875	99.9719	99.9938	99.9541	99.9266	99.9761
	96	99.9968	99.9865	100	99.9976	99.988	99.9928	100	100	99.9358	99.9094	99.9108	99.8643	100	99.9874	100	99.9976	99.9814	99.9843	99.9833	99.9679	100	99.9772	99.9696	99.9887
	102	99.9954	100	100	100	99.9817	99.9925	100	100	99.8943	99.9594	99.9649	99.9401	100	99.9966	100	100	99.995	99.9918	99.9946	99.9631	100	100	99.9745	99.9994

## Sheet: Ext.Fig. 2g
Extended Data Fig. 2g
		Cell cycle distribution (Panc02)
		sgNT	sgSlc4a4
	G0/G1	36.14	35.89
		35.39	36.1
		26.4	33.22
		33.45	33.6
	S	35.47	37.5
		36.63	38.71
		45.73	37.44
		37.73	38.15
	G2	28.4	26.61
		27.98	25.2
		27.87	29.34
		28.83	28.25

## Sheet: Ext.Fig. 2h
Extended Data Fig. 2h
		Cell cycle distribution (KPC#1)
		sgNT	sgSlc4a4
	G0/G1	34.73	43.38
		34.83	44.48
		33.12	41.22
		34.18	41.88
		45.74	28.35
		45.88	29.47
		43.62	30.58
		45.02	36.53
		44.53	39.17
		44.07	38.82
		47.56	35.45
		44.11
	S	26.37	28.12
		26.92	27.64
		26.54	27.71
		26.56	27.92
		26.37	23.95
		26.92	22.9
		26.54	23.85
		26.56	35.16
		27.71	34.77
		26.29	34.14
		25.65	35.64
		26.74
	G2	38.91	26.97
		38.25	26.39
		40.35	29.46
		39.26	28.5
		26.78	37.54
		26.32	37.67
		27.77	36.44
		27.02	26.12
		26.41	24.38
		28.03	25.22
		25.85	26.55
		27.6

## Sheet: Ext.Fig. 2i
Extended Data Fig. 2i
		Late apoptosis (Panc02)
		sgNT	sgSlc4a4
	24 h	3.94	3.82
		4.41	4.15
		4.36	3.1
		4.33	4.94
	48 h	7.51	6.98
		5.44	6.96
		7.32	6.43
		6.46	7.07
	72 h	7.89	9.73
		9.93	7.6
		8.72	8.43
		6.14	6.21

## Sheet: Ex.Fig. 2j
Extended Data Fig. 2j
		Late apoptosis (KPC#1)
		sgNT	sgSlc4a4
	24 h	5.06	4.99
		4.65	4.15
		5.23	5.01
		4.32	5.02
		6.38	4.52
		6.48	4.05
	48 h	5.17	5.94
		5.61	5.05
		5.21	6.37
		5.46	6.64
		4.84	4.56
		4.7	4.67
		5.99	4.67
		6.78	5.47
	72 h	5.01	7.84
		4.13	6.84
		5.29	5.86
		4.09	6.03
		5.87	5.81
		6.34	4.48
		6.55	5.85
		5.75	6.31

## Sheet: Ext.Fig. 2k
Extended Data Fig. 2k
		Slc4a4 expression (Panc02 2nd gRNA)
		sgNT	sgSlc4a4
		2.19818	0.994694
		2.16309	0.92046
		2.26168	1.05636
		sgNT	sgSlc4a4
	SLC4A4	70657706	21893874
	β-TUBULIN	76421543	88006614
			73.0931

[truncated: 4 more sheets: Ext.Fig. 2l, Ext.Fig. 2m, Ext.Fig. 2n, Ext.Fig. 2o]
