# Supplementary material for: Targeting the bicarbonate transporter SLC4A4 overcomes immunosuppression and immunotherapy resistance in pancreatic cancer
Source: Nat Cancer. 2022 Dec 15;3(12):1464–83. doi: 10.1038/s43018-022-00470-2 (PMC9767871; doi:10.1038/s43018-022-00470-2)
Supplement: Source Data Extended Data Fig. 3 — Statistical source data. [file 43018_2022_470_MOESM14_ESM.xlsx]

## Sheet: Ext.Fig. 3a
Source Data Extended Fig. 3
Extended Data Fig. 3a		Basal Respiration
		Panc02		KPC#1
		sgNT	sgSlc4a4	sgNT	sgSlc4a4
		33.5665	33.2834	33.8182	32.2504
		36.4965	39.9296	30.7815	31.2199
		34.7488	36.8943	35.1985	29.8078
		38.0386	36.057	36.5789	32.4794
		38.09	30.2481	39.6156	34.006
		32.23	39.1446	31.8857	33.8534
		33.0011	25.3289	34.7384	36.0288
		42.3051	31.5041	38.0052	35.3037
		36.8049	29.5154	35.9347	34.3114
		32.0758	30.4051	37.6831	35.838
		27.8607	28.5211		27.5178
		30.5851			32.6702
		31.973			37.4792
		33.4637			34.0824
		34.3375			39.8836
		34.903			35.9525
		34.2347			37.2883
		36.8049			38.1661
		31.9216			38.7768
		31.973			33.1282

## Sheet: Ext. Fig. 3b
Extended Data Fig. 3b
		Glucose consumption (Panc02)
			sgNT			sgSlc4a4
		2h	4.74	5.48	5.33	5.57	5.65	6.39
		4h	4.31	4.39	4.38	4.07	4.34	4.3
		8h	4.05	3.46	4.13	3.69	3.96	3.77
		16h	0.29	0.27	0.23	0.26	0.56	0.33

## Sheet: Ext. Fig. 3c
Extended Data Fig. 3c
		Glucose consumption (KPC#1)
			sgNT			sgSlc4a4
		2h	5.81	5.76	5.37	6.4	7.03	6.77
		4h	3.87	5.03	3.43	5.13	5.58	4.99
		8h	4.13	4.46	4.17	4.18	4.4	3.18
		16h	0.12	0.21	0.22	0.3	0.64	0.64

## Sheet: Ext. Fig. 3d
Extended Data Fig. 3d
		Lactate (Extra/Intra)
		Panc02		KPC#1
		sgNT	sgSlc4a4	sgNT	sgSlc4a4
		6.63708	10.7147	11.9048	13.75
		7.74765	8.94583	13.2	12.9412
		7.28393	8.12618	15.7143	19.0909
		6.17566	4.46037	11.3043	19.0909
		6.15666	12.1065	11.3636	11.5789
		9.23667	10.8869	15.2632	12.9412
		6.04682			11.3333
		8.29678

## Sheet: Ext.Fig. 3e
Extended Data Fig. 3e
		LDHA expression (Panc02)
		sgNT	sgSlc4a4
		143194	92551
		121728	100767
		116480	114265

## Sheet: Ext.Fig. 3f
Extended Data Fig. 3f
		LDHA expression (KPC#1)
		sgNT	sgSlc4a4
		48729.6	49565.4
		52722.8	61508.1
		42869.4	46905.9

## Sheet: Ext.Fig. 3g
Extended Data Fig. 3g
		MCT1 expression (Panc02)
		sgNT	sgSlc4a4
		7995.61	8817.02
		9001.53	7552.72
		8003.33	8306.87

## Sheet: Ext.Fig. 3h
Extended Data Fig. 3h
		MCT1 expression (KPC#1)
		sgNT	sgSlc4a4
		17809.2	18035
		17728.7	21852.6
		16692.4	22032.4

## Sheet: Ext.Fig. 3i
Extended Data Fig. 3i
		MCT4 expression (Panc02)
		sgNT	sgSlc4a4
		1.4584	1.0403
		1.546	2.9435
		2.5222	2.4141

## Sheet: Ext.Fig. 3j
Extended Data Fig. 3j
		MCT4 expression (KPC#1)
		sgNT	sgSlc4a4
		78.1659	123.935
		141.071	114.464
		112.654	126.181
