# Supplementary material for: Targeting the bicarbonate transporter SLC4A4 overcomes immunosuppression and immunotherapy resistance in pancreatic cancer
Source: Nat Cancer. 2022 Dec 15;3(12):1464–83. doi: 10.1038/s43018-022-00470-2 (PMC9767871; doi:10.1038/s43018-022-00470-2)
Supplement: Source Data Extended Data Fig. 4 — Statistical source data. [file 43018_2022_470_MOESM16_ESM.xlsx]

## Sheet: Ext.Fig. 4a
Source Data Extended Fig. 4
Extended Data Fig. 4a
		MRI (Panc02)
		sgNT	sgSlc4a4
		571.66	189.3
		368.08	458.2
		382.44	239.98
		280.04	489.48
		580.23	753.92
		339.07	594.65
		697.4	594.4
		1041.25	441.72

## Sheet: Ext.Fig. 4c
Extended Data Fig. 4c
		Perfusion (Panc02)
		sgNT	sgSlc4a4
		53.14	54.1
		46.48	53.88
		52.51	58.12
		53.59	39.89
		48.05	52.09
		56.82	47.79

## Sheet: Ext.Fig. 4d
Extended Data Fig. 4d
		Vessel density (Panc02)
		sgNT	sgSlc4a4
		170.43	217.101
		207.138	194.552
		230.736	180.393
		249.614	226.54
		304.151	173.052
		210.808	242.797

## Sheet: Ext.Fig. 4e
Extended Data Fig. 4e
		Hypoxia (Panc02)
		sgNT	sgSlc4a4
		12.84	8.53
		2.46	7.21
		7.75	8.63
		3.12	10.39
		12.15
		7.12

## Sheet: Ext.Fig. 4g
Extended Data Fig. 4g
		Lamp2
		Panc02		KPC#1
		sgNT	sgSlc4a4	sgNT	sgSlc4a4
		25599.1	17196.5	24023.1	9131.75
		23325.7	23639.2	16921.9	7703.84
		23204.1	22885.4	17377.7	14558.4
		25393	18834	14695.8	12908.1
		27556.1	21043.7	13742.9	19038.9
		22556.1		23616.7	13121.8
				17575.4	18883
				25228.4	16063.2
				15775	16251
				15006.6

## Sheet: Ext.Fig. 4h
Extended Data Fig. 4h
	Lactate dynamics
	Time(sec)	sgNT										sgSlc4a4
	0	0.0150564	-0.0072869	-0.014463	-0.0071126	0.00351845	-0.0005408	0.0189782	0.0290082	-0.0091632	-0.00139335	-0.0004711	0.0090219	-0.0040357	0.0342912	0.0166106	0.00782768	-0.0070964	0.00341251	-0.0071665	-0.0005223	-0.00273525	-0.0027445	-0.0022268
	3	0.0143364	-0.0193495	-0.00624	-0.0117809	-0.0047006	0.0007643	0.112039	0.0118873	0.0347784	0.00139335	-0.0159707	0.0270892	0.0100934	0.00758144	0.0175826	0.0010394	-0.0020006	0.0162134	0.0364025	0.105614	0.00371845	0.0301097	0.00222685
	6	0.0100473	-0.00442	0.0823512	-0.0019038	-0.001159	0.010114	0.274288	0.0425766	0.175094	-0.00965277	0.00696518	-0.0221335	0.00355761	-0.0031382	0.0758653	0.0138294	0.0259488	0.0291609	0.208137	0.266241	0.0586728	0.174297	0.00542174
	9	0.0726814	0.0198372	0.2384	0.117841	0.0819932	0.176412	0.40256	0.190822	0.379956	0.00148801	0.0133245	0.00739031	0.0227338	0.00415996	0.253062	0.130145	0.137929	0.142785	0.438059	0.343979	0.211329	0.358019	0.0488354
	12	0.256403	0.0984749	0.351623	0.372197	0.257671	0.4462	0.483433	0.424681	0.505468	0.171889	0.153929	0.0893392	0.0100296	0.0761656	0.38112	0.350456	0.303333	0.305443	0.602926	0.379285	0.427411	0.523098	0.15595
	15	0.473909	0.272519	0.434507	0.602566	0.4598	0.699478	0.490251	0.540015	0.604781	0.386735	0.297978	0.18919	0.0983197	0.207009	0.442283	0.5502	0.472869	0.452535	0.703769	0.418872	0.596112	0.675571	0.262699
	18	0.662308	0.437917	0.485143	0.762859	0.669731	0.875699	0.480222	0.649567	0.587636	0.623	0.400836	0.249286	0.246266	0.348998	0.483051	0.703945	0.65008	0.530664	0.735664	0.434769	0.674026	0.764224	0.334741
	21	0.791305	0.53533	0.507094	0.907941	0.785346	0.979771	0.446405	0.663632	0.599059	0.787737	0.425387	0.322349	0.374114	0.410521	0.479764	0.811942	0.757879	0.604247	0.737316	0.426873	0.728478	0.835289	0.381024
	24	0.859038	0.571697	0.479914	1.00664	0.909583	1.03687	0.411686	0.668957	0.582791	0.849484	0.425542	0.321398	0.43566	0.418877	0.454595	0.870908	0.823971	0.651339	0.703897	0.368723	0.756394	0.878323	0.389055
	27	0.900381	0.550417	0.480489	1.10193	0.970883	1.06169	0.354152	0.6552	0.632409	0.857796	0.429723	0.317675	0.44621	0.430698	0.426431	0.909494	0.853199	0.665264	0.659936	0.353141	0.749523	0.878361	0.375726
	30	0.902949	0.501291	0.454158	1.12675	0.98864	1.07663	0.338225	0.664269	0.640374	0.826752	0.384005	0.332693	0.432954	0.424505	0.426813	0.920372	0.849862	0.684773	0.606943	0.359476	0.783934	0.86969	0.378782
	33	0.935152	0.474283	0.442773	1.10334	1.01435	1.06505	0.307023	0.752152	0.646782	0.777316	0.401344	0.289759	0.436089	0.379153	0.386131	0.926312	0.814901	0.671187	0.569252	0.298349	0.792996	0.834318	0.361683
	36	0.923879	0.419816	0.410959	1.10058	0.991334	1.05961	0.271164	0.861301	0.641645	0.714201	0.366759	0.318282	0.391397	0.343526	0.35466	0.904804	0.77801	0.646939	0.517085	0.271424	0.781717	0.794135	0.333041
	39	0.925669	0.387146	0.386446	1.05183	0.926869	1.01207	0.235109	0.934124	0.643399	0.671024	0.374884	0.341207	0.375499	0.332571	0.319286	0.883446	0.741533	0.627399	0.499184	0.242879	0.781718	0.740151	0.304572
	42	0.917207	0.326939	0.364563	0.967384	0.868825	0.95605	0.238755	0.887962	0.613306	0.583707	0.360167	0.372302	0.372684	0.308702	0.300354	0.855223	0.673605	0.570863	0.473552	0.22411	0.759834	0.68171	0.277158
	45	0.870549	0.305614	0.306282	0.867973	0.817808	0.894489	0.216648	0.830159	0.541997	0.536394	0.345809	0.385304	0.394731	0.256291	0.290577	0.824523	0.630078	0.539724	0.4399	0.205996	0.689333	0.633294	0.2552
	48	0.843378	0.321534	0.313713	0.794096	0.738824	0.833083	0.229592	0.791966	0.502689	0.498159	0.343555	0.395594	0.406124	0.2227	0.246231	0.77665	0.557115	0.494778	0.435258	0.174561	0.675337	0.560465	0.223245
	51	0.762187	0.33934	0.253032	0.709798	0.676344	0.758954	0.213825	0.779435	0.435772	0.470345	0.321621	0.386261	0.37111	0.251459	0.202924	0.726008	0.505669	0.445836	0.411053	0.172386	0.629489	0.519459	0.210506
	54	0.738197	0.315321	0.23883	0.640416	0.603578	0.69016	0.204184	0.702001	0.408443	0.455344	0.291561	0.394686	0.396206	0.21807	0.214463	0.685815	0.449005	0.409319	0.385498	0.144841	0.592608	0.4678	0.198436
	57	0.65962	0.346339	0.184472	0.56184	0.529317	0.629361	0.181727	0.638703	0.339974	0.448155	0.282683	0.319275	0.348965	0.232533	0.175857	0.607644	0.406373	0.353362	0.351165	0.13556	0.536214	0.413447	0.164567
	60	0.610357	0.329442	0.186834	0.525848	0.478659	0.564525	0.192475	0.555896	0.287586	0.430001	0.26019	0.325886	0.338467	0.193096	0.168043	0.564326	0.355986	0.302634	0.306672	0.109411	0.49161	0.372042	0.14749
	63	0.546058	0.265934	0.167544	0.438492	0.431461	0.508153	0.197648	0.545171	0.269586	0.388868	0.235131	0.323736	0.302337	0.223922	0.155648	0.5316	0.299216	0.304421	0.285087	0.108843	0.414838	0.333639	0.130929
	66	0.503126	0.277056	0.136126	0.404413	0.389022	0.444416	0.17815	0.454147	0.250364	0.375047	0.238255	0.278689	0.268911	0.225733	0.133155	0.45996	0.275338	0.228258	0.25945	0.080196	0.359824	0.286953	0.115852
	69	0.429876	0.243667	0.105773	0.341829	0.341663	0.404234	0.172854	0.383725	0.192154	0.330266	0.204079	0.236391	0.255731	0.242354	0.109757	0.387399	0.232619	0.19175	0.23311	0.0642058	0.333313	0.256275	0.103053
	72	0.39359	0.241475	0.110882	0.320631	0.287989	0.355178	0.145933	0.30568	0.190581	0.322149	0.203045	0.188275	0.213826	0.23732	0.122728	0.37169	0.207973	0.171311	0.205355	0.0699031	0.304124	0.232332	0.0890502
	75	0.354355	0.148857	0.1148	0.263906	0.259303	0.306363	0.130644	0.279472	0.14648	0.279226	0.170104	0.182757	0.200588	0.237005	0.0928672	0.332719	0.171414	0.169886	0.179387	0.0349993	0.282947	0.203324	0.0783655
	78	0.309994	0.154496	0.0792255	0.225052	0.225686	0.263606	0.127183	0.27205	0.150603	0.248666	0.127763	0.163579	0.163952	0.254009	0.0855861	0.295644	0.149121	0.121156	0.164721	0.0430282	0.244379	0.170091	0.0730443
	81	0.302898	0.132569	0.052973	0.172827	0.190999	0.239214	0.108158	0.214261	0.106345	0.211309	0.113018	0.146345	0.134687	0.219823	0.0874476	0.260195	0.116186	0.104025	0.138328	0.0363991	0.217914	0.149491	0.0563599
	84	0.246134	0.116886	0.062195	0.173591	0.158033	0.203806	0.0938787	0.198346	0.0597874	0.185853	0.106805	0.106575	0.119605	0.198393	0.0789822	0.236027	0.109897	0.104457	0.109715	0.0343903	0.174752	0.124499	0.0539807
	87	0.219678	0.106953	0.066559	0.136933	0.139767	0.191825	0.0816188	0.176774	0.0512493	0.162621	0.102349	0.100049	0.101839	0.192869	0.0841822	0.190948	0.0793036	0.0801086	0.0958203	0.0307005	0.154247	0.116812	0.0479237
	90	0.162589	0.0959712	0.0313909	0.116853	0.118519	0.160702	0.0796143	0.123656	0.055043	0.140876	0.0900241	0.0711693	0.0804084	0.153104	0.0630072	0.167663	0.0707224	0.0721661	0.0844724	0.00823177	0.139738	0.10084	0.032207
	93	0.149636	0.0670124	0.0370328	0.0917998	0.0950091	0.135296	0.0728313	0.114801	0.0491938	0.126954	0.0596692	0.0705495	0.0882607	0.134756	0.0555137	0.140341	0.0689362	0.0376754	0.0717904	0.00982549	0.1148	0.0855147	0.033699
	96	0.155698	0.054433	0.0297197	0.0847865	0.0758786	0.116879	0.0475457	0.0745668	0.0148946	0.108786	0.067	0.0779382	0.0661012	0.115741	0.035967	0.123126	0.0572434	0.048606	0.0586836	0.008683	0.108636	0.0760382	0.0261875
	99	0.117382	0.029006	0.0236568	0.0673827	0.0613965	0.097294	0.0404435	0.0676035	0.0266827	0.0957163	0.0490187	0.0285942	0.0636529	0.11733	0.0393748	0.0991916	0.0385588	0.037913	0.0551152	0.0171506	0.0630074	0.058255	0.0246221
	102	0.0840105	0.0279426	0.0162384	0.0696145	0.0707112	0.0857708	0.0269919	0.0813603	0.0138088	0.0684977	0.0315256	0.0156304	0.0400411	0.0689533	0.0140184	0.0935185	0.0412019	0.0388184	0.0484958	0.00828591	0.0636295	0.0502495	0.0237298
	105	0.0742622	0.0261839	0.0197396	0.0354108	0.0491909	0.0769327	0.0352099	0.0412928	0.0215246	0.0714709	0.00991589	0.0251904	0.023399	0.0725111	0.0181572	0.0740575	0.0293635	0.0288383	0.034055	0.00625238	0.0279715	0.0461913	0.01582
	108	0.0529038	0.0158414	0.00555147	0.04544	0.0380098	0.0579944	0.0287762	0.0271399	0.0049898	0.0435181	0.0192486	0.0142228	0.0123571	0.115759	0.0131109	0.0607864	0.0244892	0.0152831	0.0245113	0.00234128	0.0612873	0.0359482	0.0122897
	111	0.0639068	0.0271429	0.0127785	0.0210043	0.0342848	0.0486218	0.0232487	0.0654962	0.00223097	0.0546247	0.0201778	-0.0079173	0.0217774	0.0492228	0.0248558	0.0645338	0.0176276	0.0105721	0.0238438	0.00326076	0.0356615	0.0261763	0.0150325
	114	0.0540416	0.00992733	-0.0021591	0.0235124	0.0222114	0.0479284	0.0196164	0.0424017	0.0209847	0.0267492	0.0138532	0.0140109	0.012801	0.0608063	0.00870011	0.0520992	0.0051558	0.00907132	0.0195436	0.00011942	0.0206926	0.0209804	0.00870336
	117	0.0361209	0.0313439	0.00923971	0.00912507	0.0210557	0.0372004	0.00703555	0.00438816	-0.0090451	0.0365141	0.0266292	0.00276043	0.0284674	0.0403206	0.0055591	0.0398067	-0.0001977	0.00653169	0.0179198	-0.0108377	0.0228896	0.0280799	0.00696817
	120	0.0434384	0.00298797	-0.0102808	0.034215	0.017167	0.0317346	0.0177265	0.0157259	0.0127044	0.0302823	0.00598786	0.00627589	0.0146586	0.043989	0.00288326	0.0309679	0.0119581	0.00898377	0.0118525	1.8493e-07	0.0172181	0.0169685	0.00694111
	123	0.0175792	-0.0015541	0.0131254	0.0155296	0.00811277	0.0257727	0.0259465	0.0150423	0.00589117	0.017607	0.00410653	0.0156763	0.0218244	0.0479459	0.00833031	0.0265654	0.0134409	0.00273142	0.0123263	-0.0062014	0.023387	0.0158162	0.0100903
	126	0.0233806	-0.0138547	0.0078125	0.00933562	0.0155433	0.0237192	0.0145837	0.116556	0.0111477	0.0192633	-0.0031112	0.00824645	0.00421399	0.0346849	0.00174833	0.0188792	0.00551978	0.00363729	0.0132663	-0.0101409	0.0324618	0.00869048	0.0106742
	129	0.0167424	-0.0045565	0.0106178	-0.0134224	0.00515475	0.0190054	0.0200754	-0.0096293	0.00111839	0.0126704	0.00649671	0.00057264	-0.01092	0.00912028	-0.0005365	0.0145143	0.0079643	0.0144304	0.00398767	-0.0052555	-0.00274472	0.00785854	0.00471317
	132	0.0296227	-0.0016219	0.00430266	0.00590899	0.019191	0.0138601	0.00568761	0.0234647	0.00498073	-0.000656709	-0.00365	0.00597591	-0.0067378	0.0522241	-0.0037268	0.0193998	0.00297516	0.0070543	-0.0017092	-0.0046055	0.00923212	-0.0001283	0.00348788
	135	0.0103171	0.00784067	-0.0027702	-0.0097112	0.00563177	0.0125911	-0.0022057	0.055209	0.00497024	0.00185328	-0.0022266	-0.0176396	0.00675577	0.00707598	0.0032917	0.012296	-0.009277	0.0141378	0.00829102	-0.0084599	0.0144802	0.0113324	0.00565744
	138	0.0137859	0.00073075	-0.0019228	-0.0154542	0.0103085	0.00916975	0.00553777	0.0199222	0.0149684	-0.00325376	0.0160339	-0.0244972	0.00774009	0.0209783	0.00112049	0.00186725	-0.0012015	0.00150796	0.0132939	-0.0131238	0.00398598	0.0019571	0.00104523
	141	0.00901574	-0.0033212	-0.0094427	-0.0018338	0.00337262	0.00980181	0.0112597	0.014582	0.0152794	0.00236962	0.00712495	-0.0059676	-0.0150144	0.0339446	0.0105271	-0.0028621	-0.0054743	0.00699133	0.00025299	0.0105314	-0.00578252	0.00886215	0.00187327
	144	0.0153181	-0.0179641	0.00579368	-0.0059077	0.00564417	0.00430493	0.00856028	0.0319672	0.00556401	-0.0044099	-0.0012121	0.0193015	-0.0055868	0.0171214	0.00266386	-0.0074323	-0.0018143	-0.0006314	0.00169755	0.0023563	-0.00094187	-0.0021881	-4.41e-05
	147	0.0246074	0.0112726	0.01979	-0.0007574	0.00076558	0.00079341	-0.0056328	0.00920574	-0.0036328	-0.00931629	-0.0070179	-0.0012697	0.0108269	-0.00317	0.0126469	0.00248804	0.00444645	0.00322437	-0.0023057	-0.0073501	0.00623171	0.00332075	-0.0013744
	150	0.0114252	0.00548165	-0.0061966	-0.0081015	0.00080742	0.00408809	0.00788244	0.0345727	-0.0092594	-0.00418207	-0.0016104	-0.0013333	0.00161728	-0.0034401	0.00142901	-0.0157029	0.00801623	0.00601294	0.00246004	-0.0042963	-0.00073955	0.00949176	0.00538273
	153	0.00316262	-0.0029147	-0.0013153	0.00230264	-0.0022835	-0.0007385	0.00544387	0.00810245	0.0173509	-0.0132048	-0.0047089	-0.0088578	-0.0072627	0.0347496	-0.0104179	-0.0083156	-0.0011645	0.0120722	-0.0004748	0.00170142	-0.00487709	0.00436608	-0.0004772
	156	0.0111761	-0.0073511	-0.023613	-0.0155585	0.00628395	0.00158342	0.00930867	0.0105711	0.0171138	-0.00165735	0.00155978	-0.0009705	0.0120948	0.00182102	-0.0006522	-0.0030002	0.0108375	0.0150206	-0.0015312	-0.0010733	0.00945537	-8.158e-05	0.00413064
	159	0.00643085	0.0020833	-0.0132738	-0.0078066	0.011028	0.00217522	-0.0018996	0.0181697	-0.0196479	-0.00404776	0.00172019	0.00090749	0.00853957	0.0298206	-0.0011626	0.00572721	-9.074e-05	-0.0061932	0.00581298	-0.0119689	0.00661022	-0.0051044	0.00376784
	162	0.0103842	0.00438965	-0.0024769	-0.0023282	-0.0016636	0.00247598	-0.0060302	-0.006286	-0.0069982	-0.012099	-0.0129523	-0.0248804	-0.005174	0.0142541	-0.0072382	0.00600074	0.00511692	0.00122022	-0.0029546	0.0017693	0.0212284	0.00612147	-0.0038316
	165	0.00177566	-0.0139414	0.00761528	0.00516358	-0.0008831	0.00045737	-0.0014695	0.0175192	-0.0010917	-0.00492219	0.00237904	-0.0116228	-0.0077418	-0.0127044	0.00087532	0.00398483	-0.0072482	0.00637736	0.00228075	-0.004906	-0.00046067	0.00129799	-0.0010178
	168	0.00082735	-0.0090522	-0.0046431	-0.0147287	0.0100524	-0.0016145	0.0106528	0.0223897	-0.0078799	0.00572456	-0.0165722	-0.0050472	0.0149272	0.00262836	-0.0041528	-0.0030607	0.00214331	0.00015602	-0.0007746	-0.007736	0.00396984	0.00110956	0.00573834
	171	0.0078978	-0.0166945	0.00072178	-0.0182325	0.0112562	-0.0003896	0.0120939	0.0359225	-0.0082526	-0.0132963	0.00261699	-0.0156579	0.01554	0.00694177	-0.0020318	-0.0015327	-0.0045621	-0.0011872	0.00014614	0.00693561	-0.00744618	0.00080132	0.00127941
	174	0.0335435	-0.0022275	-0.0002246	-0.0092631	-0.0009295	0.00497391	0.00692387	0.0265605	-0.00386	0.000153115	-0.001217	-0.0053283	0.00523802	0.0060899	-0.0023477	-0.0024479	-0.0064932	0.0010143	-0.0014504	-0.006131	0.0152474	0.00481107	0.00308742
	177	0.00376643	-0.0147657	-0.0064732	0.0145406	-0.006405	0.00189669	0.0075765	0.0206013	-0.022063	-0.00851139	-0.0091394	0.00065725	-0.0111375	0.0141981	0.00347969	-0.0131753	-0.0004041	0.00748458	0.00256685	-0.0135311	-0.00010572	0.00176801	-0.0034113
	180	-0.001264	-0.0038586	0.0157809	-0.014609	-0.0022881	0.00307816	0.00840208	-0.0069739	-0.0190053	-0.00210448	-0.0129428	-0.0025199	-0.0046524	-0.0184837	-0.0026648	0.00560627	-0.0014923	-0.0064179	-0.0010398	-0.0032954	0.00899804	-0.0014002	0.00560725
	183	0.00941387	-0.0226607	0.00900698	-0.0081023	0.00450036	0.00053004	0.00482595	0.0641826	0.00306694	-0.0136003	-0.0041275	-0.0102078	0.00493076	-0.0040587	0.00667696	-0.0119887	-6.557e-05	0.00589248	-0.0046199	-0.0099121	0.0132142	-0.000104	0.0075477
	186	0.00685406	-0.0195023	0.00575919	0.00234361	-0.001951	-0.0040849	-0.002124	-0.0013589	0.00555464	0.00464212	-0.0016663	-0.0229183	-0.0037108	-0.0023263	-0.0023238	-0.0151192	-0.0010398	0.00513292	-0.0023628	-0.0106714	0.00237722	0.00117475	0.00547518
	189	0.00942249	-0.0129779	0.00162232	0.00043921	-0.0013814	0.00052123	0.0093261	-0.0026587	-0.0016342	-0.015999	-0.0062787	0.0219498	-0.0091037	-0.0058636	0.0014002	0.0011425	-0.003258	-0.0016652	-0.007134	-0.0068444	-0.00502696	-0.003827	0.00288808
	192	0.0265051	-0.0106291	-0.0059259	-0.0219106	-0.0018372	-0.0009788	0.0219409	0.030997	0.00318772	-0.0195219	-0.0088682	0.00162764	-0.0139077	0.0139346	-0.0020809	-0.0059789	-0.0018859	-0.0015824	0.00134559	-0.0023833	-0.00343927	-0.0012669	0.00163845
	195	0.0240617	-0.0093035	0.00267762	-0.0134446	-0.0129655	0.00369601	0.0173742	-0.0103044	-0.0163484	0.00909351	-0.016021	-0.0096254	0.0244803	0.0171456	0.00292215	0.00015957	0.00420287	0.00347837	-0.0045724	-0.0107301	-0.00236885	0.00544482	0.00042694
	198	0.00895434	-0.0259448	0.0060983	-0.0091515	-0.0041301	0.00106192	0.0105973	0.0335893	-0.0088344	-0.0202766	0.00936252	0.0272305	-0.0065813	0.00746187	0.00182656	0.00020443	0.00551134	-0.006541	-0.00899	-0.0082917	0.00746173	0.00218576	0.00202046
