# Supplementary material for: Targeting the bicarbonate transporter SLC4A4 overcomes immunosuppression and immunotherapy resistance in pancreatic cancer
Source: Nat Cancer. 2022 Dec 15;3(12):1464–83. doi: 10.1038/s43018-022-00470-2 (PMC9767871; doi:10.1038/s43018-022-00470-2)
Supplement: Source Data Extended Data Fig. 5 — Statistical source data. [file 43018_2022_470_MOESM17_ESM.xlsx]

## Sheet: Ext.Fig. 5d
Source Data Extended Data Fig. 5
Extended Data Fig. 5d		CD8+ T cells (KPC#1)
		DMSO	DIDS
		2.18	6.09
		3.78	4.02
		1.86	7.89
		5.14	9.6
		7.17	7.07
			8.76

## Sheet: Ext.Fig. 5e
Extended Data Fig. 5e
		CD8/T reg ratio (KPC#1)
		DMSO	DIDS
		0.749141	1.68698
		0.919708	1.29677
		1.46457	1.91041
		1.06861	2.10989
		1.42299	1.50106
			1.7076

## Sheet: Ext.Fig. 5f
Extended Data Fig. 5f
		IFNγ (KPC#1)
		DMSO	DIDS
		1.3	3.65
		2.54	2.61
		0.93	4.95
		3.38	5.07
		3.34	5
			5.8

## Sheet: Ext.Fig. 5j
Extended Data Fig. 5j
	T cell activation (Panc02)
		IFNγ		GZMB
		sgNT	sgSlc4a4	sgNT	sgSlc4a4
		3894	4821	31039	29097
		3413	5093	26072	32800
		2433	7904	20764	34414
		2645	6780	25298	35627
		3478	6153	25417	36660
		3618	4884	27160	24024
