# Supplementary material for: Targeting the bicarbonate transporter SLC4A4 overcomes immunosuppression and immunotherapy resistance in pancreatic cancer
Source: Nat Cancer. 2022 Dec 15;3(12):1464–83. doi: 10.1038/s43018-022-00470-2 (PMC9767871; doi:10.1038/s43018-022-00470-2)
Supplement: Source Data Extended Data Fig. 6 — Statistical source data. [file 43018_2022_470_MOESM18_ESM.xlsx]

## Sheet: Ext.Fig. 6a
Source Data Extended Data Fig. 6
Extended Data Fig. 6a
		Cytotoxc activity (Panc02)
		sgNT	sgSlc4a4
		79.3865	49.037
		81.3373	46.9629
		90.3234	38.7746
		57.8366	33.6741
		67.7915	44.928

## Sheet: Ext.Fig. 6e
Extended Data Fig. 6e
	CD8+ T cell depletion
		Panc02		KPC#1		KPC#3
		sgNT	sgSlc4a4	sgNT	sgSlc4a4	sgNT	sgSlc4a4
		97	100	91	93	76	85
		96	100	96	92	95	89
		100	97	98	98	77	75
		100	100	91	99	96	87
		100	100	93		92

## Sheet: Ext.Fig. 6f
Extended Data Fig. 6f
		Tumor growth (Panc02)
		Day after injection	sgNT IgG												sgNT αCD8					sgSlc4a4												sgSlc4a4 αCD8
		7	207.52	321.39	245.01	185.12	205.15	235.86	113.83	193.59	261.35	165.52	61.96	217.97	126.23	258.02	328.27	18.84	68.66	243.73	226.4	147.71	53.16	57.2	267.95	65.31	66.99	164.12	141.13	153.03	158.44	26.08	114.78	121.59	31.76	141.33
		10	632.62	374	378.74	349.13	397.47	274.65	111.21	230.79	246.18	152.6	90.17	228.48	352.47	381.37	638.47	67.48	344.62	334.08	412.53	292.31	79.25	72.83	351.64	146.38	95.38	104.67	227.47	104.67	186.94	33.91	197.85	276.71	108.86	269.09
		13	703.91	491.67	421.48	395.22	406.01	332.87	269	220.79	210.07	282.08	92.11	182.17	516.12	730.72	1040.79	166.63	448.26	458	469.82	328.9	122.46	82.43	629.16	145.64	105.55	91.73	314.7	120.77	219.26	143.72	315.21	472.65	254.34	376.56
		15	740.64	516.48	493.89	571.4	543.15	337.72	408.07	401.92	296.23	362.55	216.66	377.85	720.27	710.01	1381.35	215.24	504.96	550.86	587.07	453.79	217.77	101.89	685.76	178.53	178.98	123.48	195.94	264.13	334.93	276.39	367.39	598.92	311.58	487.18
		17	765.59	523.49	1161.95	568.03	849.06	372.85	379.52	500.2	276.72	406.94	290.39	405.16	889.67	711.73	1356.48	260.1	558.12	515.17	500.2	386.91	290.83	121.34	747.57	239.91	211.32	130.83	239.43	320.97	309.09	442.11	615.5	870.48	342.97	730.87
		20	815.09	970.23	1289.5	564.66	893.88	678.52	502.4	614	468.91	483.64	457.46	428.71	1025.5	1379.18	1302.56	593.48	1714.86	753.91	812.47	485.65	417.44	188.79	820.67	275.87	334.66	269.09	244.92	323.81	338.53	1793.94	1136.02	1425.15	553.9	673.39
		22	865.46	1379.18	1425.15	766.18	893.88	1356.48	567.16	732.67	593.46	602.88	593.46	593.46	1488.23	1431.84	1768.87	726.04	1969.61	933.96	999.37	837.33	795.47	232.52	962.26	333.36	382.69	332.51	296.35	377.85	366.16	2000.18	1256.17	1540.03	601.9	1324.18
