# Supplementary material for: Targeting the bicarbonate transporter SLC4A4 overcomes immunosuppression and immunotherapy resistance in pancreatic cancer
Source: Nat Cancer. 2022 Dec 15;3(12):1464–83. doi: 10.1038/s43018-022-00470-2 (PMC9767871; doi:10.1038/s43018-022-00470-2)
Supplement: Source Data Extended Data Fig. 7 — Statistical source data. [file 43018_2022_470_MOESM19_ESM.xlsx]

## Sheet: Ext.Fig. 7d
Source Data Extended Fig. 7
Extended Data Fig. 7d		CD11c (KPC#1)
		sgNT	sgSlc4a4
		1040	2189
		2275	2168
		337	1462
		1026	2505
		1067	2457
			2123

## Sheet: Ext.Fig. 7e
Extended Data Fig. 7e
		CD204 (KPC#1)
		sgNT	sgSlc4a4
		12240	2262
		14217	4633
		11351	5336
		12964	6488
		6718	3847
			7142

## Sheet: Ext.Fig. 7f
Extended Data Fig. 7f
	TAM subsets (KPC#1 in nude)
		MHC-II		CD206
		sgNT	sgSlc4a4	sgNT	sgSlc4a4
		1.65	1.29	2.27	2.04
		2.53	0.37	2.3	1.13
		0.5	1.04	1.36	2.18
		1.24	0.7	2.55	0.72
		3.67	0.91	4.32	1.53
		0.95	2.86	2.22	4.71
		1.28	0.36	1.39	1.32
			2.15		5.07

## Sheet: Ext.Fig. 7g
Extended Data Fig. 7g
		MHC-II (KPC#1 in nude)
		sgNT	sgSlc4a4
		5147	5381
		6502	5568
		5224	7205
		4566	4211
		6041	4185
		5750	6516
		7111	5114
			4652

## Sheet: Ext.Fig. 7h
Extended Data Fig. 7h
		MHC-II (Panc02)
		sgNT	sgSlc4a4
		1363	1402
		1392	1392
		1327	1322

## Sheet: Ext.Fig. 7i
Extended Data Fig. 7i
		CD206 (Panc02)
		sgNT	sgSlc4a4
		6942	7111
		8153	7189
		8486	7974
